# Supplementary material for: Potential for Bias in Prevalence Estimates when Not Accounting for Test Sensitivity and Specificity: A Systematic Review of COVID-19 Seroprevalence Studies
Source: Int J Public Health. 2025 Jul 15;70:1608343. doi: 10.3389/ijph.2025.1608343 (PMC12303856; doi:10.3389/ijph.2025.1608343)
Supplement: Supplementary file 2 [file DataSheet1.csv]

pubmed_id	doi	journal	high_impact	start_sampling	inclusion	method_cat	method	Se	Sp	reported_Se_Sp	seroprev	bias	bias_cat	title
34776499	10.2188/jea.JE20210324	J Epidemiol	1	2020-Q3	Included	uncorrected	uncorrected	100	100	reported	1.15	0	[-1,1)	Serologic Survey of IgG Against SARS-CoV-2 Among Hospital Visitors Without a History of SARS-CoV-2 Infection in Tokyo, 2020-2021
34882771	10.1093/occmed/kqab164	Occup Med (Lond)	0	2020-Q4	Included	corrected	unspecified method	99.5	99.8	reported	4	0.17	[-1,1)	Underascertainment of COVID-19 cases among first responders: a seroepidemiological study
35022102	10.1017/S0950268822000073	Epidemiol Infect	0	2019-Q4	Included	corrected	Rogan-Gladen	88.1	99.8	reported	1.7000000000000002	-0.01	[-1,1)	Prevalence of antibodies against SARS-CoV-2 among pregnant women in Norway during the period December 2019 through December 2020
35746640	10.3390/v14061168	Viruses	1	2020-Q2	Included	corrected	Rogan-Gladen	98.8	99.98	reported	9.97	-0.1	[-1,1)	Time Trend in SARS-CoV-2 Seropositivity, Surveillance Detection- and Infection Fatality Ratio until Spring 2021 in the Tirschenreuth County-Results from a Population-Based Longitudinal Study in Germany
36301926	10.1371/journal.pone.0267619	PLoS One	1	2020-Q4	Included	corrected	Rogan-Gladen	86	100	reported	21.4	-3	[-5,-1)	Seroprevalence, correlates and kinetics of SARS-CoV-2 nucleocapsid IgG antibody in healthcare workers and nonclinical staff at a tertiary hospital: A prevaccine census study
36376417	10.1038/s41598-022-23821-6	Sci Rep	1	2020-Q4	Included	corrected	Rogan-Gladen	81.1	99.7	reported	1.3	0.05	[-1,1)	Nationally representative results on SARS-CoV-2 seroprevalence and testing in Germany at the end of 2020
36395191	10.1371/journal.pone.0277764	PLoS One	1	2020-Q1	Included	corrected	unspecified method	97.2	100	reported	15.2	-0.43	[-1,1)	The COVID-19 Sentinel Schools Network of Catalonia (CSSNC) project: Associated factors to prevalence and incidence of SARS-CoV-2 infection in educational settings during the 2020-2021 academic year
35045784	10.1080/23744235.2022.2027008	Infect Dis (Lond)	1	2020-Q2	Included	uncorrected	uncorrected	96		partially reported	0.5			Low pre-vaccination SARS-CoV-2 seroprevalence in Finnish health care workers: a prospective cohort study
34936397	10.2105/AJPH.2021.306568	Am J Public Health	1	2020-Q3	Included	uncorrected	uncorrected	99.8	99.5	reported	14.000000000000002	0.4	[-1,1)	Accuracy of Case-Based Seroprevalence of SARS-CoV-2 Antibodies in Maricopa County, Arizona
34978585	10.1007/s00063-021-00890-5	Med Klin Intensivmed Notfmed	0	2020-Q1	Included	uncorrected	uncorrected		99.3	partially reported	5.1			[Low incidence of SARS-CoV-2 infections in healthcare workers at a tertiary care hospital : Results of a prospective serological cohort study of the first and second COVID‑19 pandemic wave]
35062306	10.3390/v14010102	Viruses	1	2020-Q4	Included	uncorrected	uncorrected			did not report	61.8			High SARS-CoV-2 Seroprevalence among Healthcare Workers in Bamako, Mali
35081021	10.3201/eid2803.211495	Emerg Infect Dis	1	2020-Q4	Included	uncorrected	uncorrected	96.8	94.1	reported	15	4.54	[1,5)	SARS-CoV-2 Period Seroprevalence and Related Factors, Hillsborough County, Florida, USA, October 2020-March 2021
35293500	10.1590/1807-3107bor-2022.vol36.0035	Braz Oral Res	0	2020-Q4	Included	uncorrected	uncorrected	97.1	97.8	reported	19.1	1.23	[1,5)	SARS-CoV-2 infection among Brazilian dentists: a seroprevalence study
35476709	10.1371/journal.pone.0263316	PLoS One	1	2020-Q2	Included	uncorrected	uncorrected			did not report	1.9			Seroprevalence of anti-SARS-CoV-2 antibodies in Thai adults during the first three epidemic waves
35597780	10.1038/s41598-022-12499-5	Sci Rep	1	2020-Q3	Included	uncorrected	uncorrected	98	96	reported	3.2	3.81	[1,5)	A longitudinal study of the impact of university student return to campus on the SARS-CoV-2 seroprevalence among the community members
35635641	10.1007/s44197-022-00041-9	J Epidemiol Glob Health	0	2020-Q2	Included	uncorrected	uncorrected			did not report	17.9			Prevalence and Dynamics of SARS-CoV-2 Antibodies in the Population of St. Petersburg, Russia
35896297	10.1136/bmjopen-2021-060739	BMJ Open	1	2020-Q2	Included	corrected	Bayesian	95.7	97.3	reported	29.799999999999997	0.61	[-1,1)	COVID-19 morbidity in Afghanistan: a nationwide, population-based seroepidemiological study
36094075	10.1097/JOM.0000000000002690	J Occup Environ Med	0	2020-Q1	Included	uncorrected	uncorrected	96.6	99.2	reported	15.9	0.13	[-1,1)	SARS-CoV-2 Seroprevalence in Employees of Four Essential Non-Health Care Sectors at Moderate/High Risk of Exposure to Coronavirus Infection: Data From the "First Wave"
36159252	10.3389/fpubh.2022.989337	Front Public Health	1	2021-Q1	Included	corrected	Rogan-Gladen			did not report	15			Seroprevalence of SARS-CoV-2 infection in the Tyrolean district of Schwaz at the time of the rapid mass vaccination in March 2021 following B.1.351-variant outbreak
36415516	10.25122/jml-2022-0126	J Med Life	0	2020-Q2	Included	corrected	unspecified method	100	99.8	reported	1.6	0.2	[-1,1)	COVID-19 after the first wave of the pandemic among employees from a German university hospital: prevalence and questionnaire data
36457326	10.3389/fpubh.2022.1017337	Front Public Health	1	2021-Q2	Included	corrected	Rogan-Gladen	99.4	99.2	reported	53.6	0.05	[-1,1)	Seroepidemiology of SARS-CoV-2 on a partially vaccinated island in Brazil: Determinants of infection and vaccine response
36507788	10.1503/cmaj.221335	CMAJ	1	2020-Q1	Included	corrected	Bayesian	100	99.5	reported	1	0.5	[-1,1)	Serial cross-sectional estimation of vaccine-and infection-induced SARS-CoV-2 seroprevalence in British Columbia, Canada
35286328	10.1371/journal.pone.0263679	PLoS One	1	2021-Q1	Included	uncorrected	uncorrected	91	100	reported	39.2	-3.53	[-5,-1)	SARS-CoV-2 seroprevalence in the city of Puerto Madryn: Underdiagnosis and relevance of children in the pandemic
35450565	10.3201/eid2805.211951	Emerg Infect Dis	1	2021-Q1	Included	corrected	Rogan-Gladen	76.9	99.1	reported	54.6	-12.2	[-15,-10)	SARS-CoV-2 Antibody Prevalence and Population-Based Death Rates, Greater Omdurman, Sudan
35748663	10.1093/cid/ciac516	Clin Infect Dis	1	2020-Q3	Included	corrected	Rogan-Gladen	86.7	98.7	reported	3	0.86	[-1,1)	Prevalence of Severe Acute Respiratory Syndrome Coronavirus 2 (SARS-CoV-2) Antibodies in the Mozambican Population: A Cross-Sectional Serologic Study in 3 Cities, July-August 2020
36116672	10.1016/j.ijid.2022.09.017	Int J Infect Dis	1	2019-Q4	Included	corrected	Rogan-Gladen	89.3	100	reported	6.2	-0.66	[-1,1)	Seroprevalence of infection-induced SARS-CoV-2 antibodies among health care users of Northern Italy: results from two serosurveys (October-November 2019 and September-October 2021)
36228670	10.4178/epih.e2022085	Epidemiol Health	0	2021-Q1	Included	uncorrected	uncorrected	100	99.8	reported	0.4699999999999999	0.2	[-1,1)	Seroprevalence of SARS-CoV-2 antibodies during the third wave of COVID-19 in the Seoul metropolitan area of Korea
36366456	10.3390/v14112361	Viruses	1	2021-Q2	Included	uncorrected	uncorrected	92.9	96.3	reported	91	-6.13	[-10,-5)	Declining Prevalence of SARS-CoV-2 Antibodies among Vaccinated Nursing Home Residents and Staff Six Months after the Primary BNT162b2 Vaccination Campaign in Belgium: A Prospective Cohort Study
34599820	10.1093/rheumatology/keab730	Rheumatology (Oxford)	1	2020-Q2	Included	uncorrected	uncorrected	95	94.7	reported	13	3.96	[1,5)	Seroprevalence and clinical outcomes of SARS-CoV-2 in paediatric patients with rheumatic disease
35412385	10.1128/spectrum.00339-22	Microbiol Spectr	1	2021-Q1	Included	corrected	Rogan-Gladen	98.8	99.7	reported	2.8	0.26	[-1,1)	Changing Patterns of SARS-CoV-2 Seroprevalence among Canadian Blood Donors during the Vaccine Era
35632699	10.3390/v14050957	Viruses	1	2021-Q2	Included	uncorrected	uncorrected	87	97.5	reported	94.7	-12.18	[-15,-10)	Seroprevalence of SARS-CoV-2 IgG Antibodies and Factors Associated with SARS-CoV-2 IgG Neutralizing Activity among Primary Health Care Workers 6 Months after Vaccination Rollout in France
35831388	10.1038/s41598-022-15913-0	Sci Rep	1	2020-Q2	Included	uncorrected	uncorrected	82.9	97.7	reported	8.4	0.67	[-1,1)	Presence of specific SARS-COV2 antibodies in hemodialysis patients and their caregivers after the first wave of COVID-19
36064368	10.1186/s12889-022-13918-y	BMC Public Health	1	2021-Q1	Included	corrected	Bayesian	91.2	100	reported	55.7	-4.9	[-5,-1)	High seroprevalence of SARS-CoV-2 in Burkina-Faso, Ghana and Madagascar in 2021: a population-based study
34411230	10.1093/cid/ciab717	Clin Infect Dis	1	2020-Q1	Included	uncorrected	uncorrected			did not report	56.7			Clinical Spectrum of Severe Acute Respiratory Syndrome Coronavirus 2 Infection and Protection From Symptomatic Reinfection
34933819	10.1016/j.transci.2021.103338	Transfus Apher Sci	0	2020-Q4	Included	uncorrected	uncorrected	90	100	reported	42.9	-4.29	[-5,-1)	Seroprevalence of SARS-CoV-2 IgG antibody among healthy blood donors: a single centre study
35023439	10.1080/23744235.2021.2025421	Infect Dis (Lond)	1	2021-Q1	Included	uncorrected	uncorrected			did not report	15.5			SARS-CoV-2 seroprevalence in Portugal following the third epidemic wave: results of the second National Serological Survey (ISN2COVID-19)
35180375	10.3201/eid2804.211961	Emerg Infect Dis	1	2020-Q1	Included	corrected	Rogan-Gladen	90	99	reported	5.2	0.43	[-1,1)	SARS-CoV-2 IgG Seroprevalence among Blood Donors as a Monitor of the COVID-19 Epidemic, Brazil
35206161	10.3390/ijerph19041953	Int J Environ Res Public Health	0	2020-Q4	Included	corrected	Rogan-Gladen	90.3	99.8	reported	12.8	-1.07	[-5,-1)	A Cross-Sectional Study of Exposure Factors Associated with Seropositivity for SARS-CoV-2 Antibodies during the Second Epidemic Wave among a Sample of the University of Corsica (France)
35206453	10.3390/ijerph19042263	Int J Environ Res Public Health	0	2020-Q3	Included	uncorrected	uncorrected	90	100	reported	63	-6.3	[-10,-5)	Seropositivity of SARS-CoV-2 in the Population of Kazakhstan: A Nationwide Laboratory-Based Surveillance
35264040	10.1177/00333549221081128	Public Health Rep	1	2021-Q1	Included	corrected	unspecified method	97.5	99.6	reported	16.4	-0.08	[-1,1)	SARS-CoV-2 Viral Incidence, Antibody Point Prevalence, Associated Population Characteristics, and Vaccine Attitudes, South Carolina, February 2021
35271693	10.1093/cid/ciac198	Clin Infect Dis	1	2020-Q4	Included	uncorrected	uncorrected	91	97.2	reported	45.2	-2.53	[-5,-1)	Seroprevalence of Severe Acute Respiratory Syndrome Coronavirus 2 After the Second Wave in South Africa in Human Immunodeficiency Virus-Infected and Uninfected Persons: A Cross-Sectional Household Survey
35287778	10.1017/S0950268822000346	Epidemiol Infect	0	2021-Q1	Included	corrected	unspecified method	100	99.8	reported	54.2	0.09	[-1,1)	Infection, cases due to SARS-CoV-2 in rural areas during early COVID-19 vaccination: findings from serosurvey study in a rural cohort of eastern India
35296265	10.1186/s12879-022-07247-z	BMC Infect Dis	1	2020-Q4	Included	uncorrected	uncorrected	100	97.7	reported	39.8	1.38	[1,5)	High seroprevalence of anti-SARS-CoV-2 antibodies among Ethiopian healthcare workers
35305377	10.1016/j.jcv.2022.105130	J Clin Virol	1	2020-Q2	Included	uncorrected	uncorrected	100	99.6	reported	35.1	0.26	[-1,1)	Evolution of antibodies against SARS-CoV-2 over seven months: Experience of the nationwide seroprevalence ENE-COVID study in Spain
35362405	10.2807/1560-7917.ES.2022.27.13.2100376	Euro Surveill	1	2020-Q4	Included	corrected	Bayesian	94	99.9	reported	0.9000000000000001	0.05	[-1,1)	Seroprevalence of antibodies against SARS-CoV-2 in the adult population during the pre-vaccination period, Norway, winter 2020/21
35387815	10.1136/bmjopen-2021-055381	BMJ Open	1	2020-Q4	Included	uncorrected	uncorrected			did not report	7.1			COVID-19 seroprevalence in Pakistan: a cross-sectional study
35400056	10.3389/fpubh.2022.832003	Front Public Health	1	2020-Q2	Included	corrected	unspecified method	66.9	98.2	reported	22.6	-6.09	[-10,-5)	SARS-CoV-2 Seroprevalence Among Health Care Workers in Major Private and Public Hospitals With COVID-19 Patient's Referral in Tehran, Iran
35405169	10.1016/j.jinf.2022.04.016	J Infect	1	2020-Q2	Included	uncorrected	uncorrected			did not report	4.1			Sociodemographic disparities in COVID-19 seroprevalence across England in the Oxford RCGP primary care sentinel network
35450905	10.1136/bmjopen-2021-056637	BMJ Open	1	2020-Q2	Included	uncorrected	uncorrected			did not report	8.9			COVID-19 among workers of a comprehensive cancer centre between first and second epidemic waves (2020): a seroprevalence study in Catalonia, Spain
35476717	10.1371/journal.pone.0267322	PLoS One	1	2020-Q2	Included	corrected	Rogan-Gladen	93.8	100	reported	7.6	-0.47	[-1,1)	State-wide random seroprevalence survey of SARS-CoV-2 past infection in a southern US State, 2020
35484359	10.1007/s10096-022-04448-x	Eur J Clin Microbiol Infect Dis	1	2021-Q4	Included	uncorrected	uncorrected			did not report	5.2			Rapid increase in SARS-CoV-2 seroprevalence during the emergence of Omicron variant, Finland
35490440	10.1016/j.puhe.2022.03.009	Public Health	1	2020-Q4	Included	corrected	Rogan-Gladen	99.5	99.8	reported	3.1	0.18	[-1,1)	SARS-CoV-2 seroprevalence and determinants of infection in young adults: a population-based seroepidemiological study
35604947	10.1371/journal.pone.0268093	PLoS One	1	2020-Q4	Included	corrected	Bayesian	93	97.9	reported	67.3	-4.02	[-5,-1)	Seroprevalence of SARS-CoV-2 infection and associated factors among Bangladeshi slum and non-slum dwellers in pre-COVID-19 vaccination era: October 2020 to February 2021
35704649	10.1371/journal.pone.0266945	PLoS One	1	2020-Q2	Included	corrected	unspecified method	92	100	reported	9.7	-0.78	[-1,1)	COVID-19 pandemic in Saint Petersburg, Russia: Combining population-based serological study and surveillance data
36108975	10.1016/j.idnow.2022.09.004	Infect Dis Now	0	2020-Q2	Included	corrected	Rogan-Gladen	82.5	98.3	reported	1.1	1.49	[1,5)	SARS-CoV-2 seroprevalence and antibodies persistence among health care workers after the first COVID-19 wave in nine hospitals in Western France
36130393	10.21149/12930	Salud Publica Mex	0	2020-Q4	Included	uncorrected	uncorrected	94.4	96.3	reported	29.600000000000005	0.95	[-1,1)	Seric IgG anti-SARS-CoV-2 pre- and post- Covid-19 pandemic from Mexican asymptomatic subjects
36371334	10.1016/j.ijmmb.2022.10.011	Indian J Med Microbiol	0	2020-Q2	Included	uncorrected	uncorrected	100	100	reported	10.6	0	[-1,1)	Seroepidemiological and genomic investigation of SARS-CoV-2 spread in North East region of India
36440533	10.1080/13814788.2022.2149732	Eur J Gen Pract	1	2021-Q1	Included	uncorrected	uncorrected	92.9	96.3	reported	74	-4.29	[-5,-1)	Prevalence of SARS-CoV-2 antibodies among Belgian nursing home residents and staff during the primary COVID-19 vaccination campaign
36629182	10.4103/ijmr.ijmr_3040_21	Indian J Med Res	0	2020-Q2	Included	corrected	unspecified method			did not report	0.4			Trend in seroprevalence of SARS-CoV-2 (IgG antibody) among tribal-dominated population: Findings from Jharkhand, India
36715047	10.25259/NMJI_345_21	Natl Med J India	0	2021-Q1	Included	uncorrected	uncorrected			did not report	46.2			Seroprevalence of Covid-19 infection among healthcare workers: A study from a tertiary care hospital in the National Capital Region of India
33605549	10.1111/tbed.14041	Transbound Emerg Dis	1	2020-Q2	Included	uncorrected	uncorrected	98	98	reported	5	1.8	[1,5)	Prospective surveillance study in a 1,400-bed university hospital: COVID-19 exposure at home was the main risk factor for SARS-CoV-2 point seroprevalence among hospital staff
34031692	10.1093/infdis/jiab281	J Infect Dis	1	2020-Q3	Included	uncorrected	uncorrected			did not report	42			Seroprevalence of Severe Acute Respiratory Syndrome Coronavirus 2 Among Skilled Nursing Facility Residents and Staff Members-Los Angeles County, August-September 2020
34111244	10.1093/cid/ciab537	Clin Infect Dis	1	2020-Q1	Included	uncorrected	uncorrected	100	100	reported	15.7	0	[-1,1)	Use of US Blood Donors for National Serosurveillance of Severe Acute Respiratory Syndrome Coronavirus 2 Antibodies: Basis for an Expanded National Donor Serosurveillance Program
34241774	10.1007/s11845-021-02660-w	Ir J Med Sci	0	2020-Q3	Included	uncorrected	uncorrected	93	100	reported	1.9	-0.13	[-1,1)	A cross-section observational study on the seroprevalence of antibodies to COVID-19 in patients receiving opiate agonist treatment
34724665	10.1159/000520572	Oncol Res Treat	0	2020-Q3	Included	uncorrected	uncorrected	99.5		partially reported	9			Low Serological Prevalence of SARS-CoV-2 Antibodies in Cancer Patients at a German University Oncology Center
34751488	10.1111/irv.12932	Influenza Other Respir Viruses	1	2020-Q2	Included	corrected	Bayesian	86	100	reported	3.2	-0.45	[-1,1)	Trends in seroprevalence of SARS-CoV-2 and infection fatality rate in the Norwegian population through the first year of the COVID-19 pandemic
34774341	10.1016/j.ijmmb.2021.10.006	Indian J Med Microbiol	0	2020-Q2	Included	uncorrected	uncorrected	97.2	99.8	reported	9.2	-0.08	[-1,1)	Are hospitals epicentres of COVID19 transmission? Findings of serial serosurveys among healthcare workers from a tertiary hospital in South India
34983429	10.1186/s12879-021-07010-w	BMC Infect Dis	1	2021-Q1	Included	uncorrected	uncorrected	89	98	reported	2.8	1.64	[1,5)	Surveillance of SARS-CoV-2 antibodies of patients in the local affected area during Wuhan lockdown
35012464	10.1186/s12879-022-07031-z	BMC Infect Dis	1	2020-Q4	Included	corrected	Rogan-Gladen	90	96.3	reported	18.5	1.17	[1,5)	SARS-CoV-2 antibody seroprevalence in Lebanon: findings from the first nationwide serosurvey
35034617	10.1186/s12879-022-07038-6	BMC Infect Dis	1	2020-Q4	Included	uncorrected	uncorrected			did not report	17.47			Seroprevalence of anti-SARS-CoV-2 antibodies among staff at primary healthcare institutions in Prishtina
35206589	10.3390/ijerph19042402	Int J Environ Res Public Health	0	2020-Q2	Included	uncorrected	uncorrected	99	99	reported	29.299999999999997	0.41	[-1,1)	Seroprevalence of SARS-CoV-2 Antibodies in Employees of Three Hospitals of a Secondary Care Hospital Network in Germany and an Associated Fire Brigade: Results of a Repeated Cross-Sectional Surveillance Study Over 1 Year
35271669	10.1371/journal.pone.0265236	PLoS One	1	2021-Q2	Included	uncorrected	uncorrected	84	100	reported	74.64	-11.94	[-15,-10)	Seroprevalence of COVID-19 infection among vaccine naïve population after the second surge (June 2020) in a rural district of South India: A community-based cross-sectional study
35272203	10.1016/j.clinsp.2022.100016	Clinics (Sao Paulo)	0	2020-Q2	Included	uncorrected	unclear			did not report	30.9			Increasing rate of anti-SARS-CoV-2 antibodies between the first and second waves of COVID-19 in São Paulo, Brazil: A cross-sectional blood donors-based study
35380364	10.17269/s41997-022-00622-y	Can J Public Health	1	2021-Q1	Included	uncorrected	uncorrected	98.9	98.5	reported	14.7	1.12	[1,5)	Seroprevalence of SARS-CoV-2 antibodies among blood donors in Québec: an update from a serial cross-sectional study
35430255	10.1016/j.amjms.2022.04.009	Am J Med Sci	0	2020-Q2	Included	uncorrected	uncorrected			did not report	6.1			SARS-CoV-2 seroprevalence among healthcare personnel at a large health system in Atlanta
35468153	10.1371/journal.pone.0266410	PLoS One	1	2020-Q2	Included	corrected	Rogan-Gladen	97	100	reported	18.3	-0.55	[-1,1)	SARS-CoV-2 seroprevalence among healthcare workers
35489011	10.1007/s10067-022-06186-z	Clin Rheumatol	0	2020-Q3	Included	uncorrected	uncorrected			did not report	20			Clinical course and seroprevalence of COVID-19 in children with rheumatic diseases-cross-sectional study from a reference centre in Spain
35598050		Isr Med Assoc J	0	2020-Q2	Included	uncorrected	uncorrected			did not report	9.9			Seroprevalence of SARS-CoV2 among Healthcare Workers: A Prospective Study
35644801	10.1016/j.idh.2022.05.002	Infect Dis Health	0	2020-Q2	Included	uncorrected	uncorrected	90	100	reported	5.1	-0.51	[-1,1)	SARS-CoV-2 seroprevalence in healthcare workers and risk factors
35684973	10.1093/cid/ciac470	Clin Infect Dis	1	2021-Q1	Included	uncorrected	uncorrected			did not report	19.8			Population-Weighted Seroprevalence From Severe Acute Respiratory Syndrome Coronavirus 2 (SARS-CoV-2) Infection, Vaccination, and Hybrid Immunity Among US Blood Donations From January to December 2021
35691217	10.1016/j.jiph.2022.05.009	J Infect Public Health	1	2021-Q2	Included	corrected	Rogan-Gladen	99	98	reported	16.8	1.5	[1,5)	Seroprevalence in health care workers during the later phase of the second wave: Results of three hospitals in Serbia, prior to vaccine administration
35704225	10.1007/s10900-022-01104-5	J Community Health	1	2020-Q4	Included	uncorrected	uncorrected	98	99.3	reported	61.7	-0.97	[-1,1)	Antibody Seroprevalence, Infection and Surveillance for SARS-CoV-2 in Residents and Staff of New Jersey Long-Term Care Facilities
35710236	10.1136/bmjopen-2021-060367	BMJ Open	1	2020-Q2	Included	uncorrected	uncorrected	93	100	reported	27.699999999999996	-1.94	[-5,-1)	SARS-CoV-2 infection and antibody seroprevalence in routine surveillance patients, healthcare workers and general population in Kita region, Mali: an observational study 2020-2021
35759237	10.1002/iid3.640	Immun Inflamm Dis	0	2021-Q1	Included	uncorrected	uncorrected			did not report	14.400000000000002			Serosurveillance after a COVID-19 vaccine campaign in a Swiss police cohort
35771662	10.1093/ije/dyac141	Int J Epidemiol	1	2021-Q4	Included	uncorrected	uncorrected	99	98.6	reported	43.7	0.35	[-1,1)	SARS-CoV-2 seroprevalence at urban and rural sites in Kaduna State, Nigeria, during October/November 2021, immediately prior to detection of the Omicron variant
35820683	10.9778/cmajo.20210228	CMAJ Open	1	2020-Q4	Included	uncorrected	uncorrected			did not report	4.5			Prevalence of SARS-CoV-2 infection among obstetric patients in Ottawa, Canada: a descriptive study
35905016	10.3855/jidc.15825	J Infect Dev Ctries	0	2020-Q3	Included	uncorrected	uncorrected			did not report	26.58			Prevalence of SARS -CoV-2 IgG/IgM antibodies among patients in Zakho City, Kurdistan, Iraq
35994287	10.1001/jamanetworkopen.2022.27995	JAMA Netw Open	1	2019-Q4	Included	uncorrected	uncorrected			did not report	12			Utility of Newborn Dried Blood Spots to Ascertain Seroprevalence of SARS-CoV-2 Antibodies Among Individuals Giving Birth in New York State, November 2019 to November 2021
36043577	10.1590/S1679-49742022000200023	Epidemiol Serv Saude	1	2020-Q2	Included	uncorrected	uncorrected	86.4	97.6	reported	9.6	0.86	[-1,1)	SARS-CoV-2 infection prevalence and associated factors: a serial population-based study in Espírito Santo, Brazil, May to June 2020
36121816	10.1371/journal.pone.0274484	PLoS One	1	2020-Q4	Included	uncorrected	uncorrected	90	99	reported	27.800000000000004	-2.06	[-5,-1)	Cumulative incidence, prevalence, seroconversion, and associated factors for SARS-CoV-2 infection among healthcare workers of a University Hospital in Bogotá, Colombia
36135358	10.7554/eLife.78233	Elife	1	2020-Q1	Included	corrected	Bayesian	90.6	97.5	reported	19.3	0.2	[-1,1)	SARS-CoV-2 antibody dynamics in blood donors and COVID-19 epidemiology in eight Brazilian state capitals: A serial cross-sectional study
36146844	10.3390/v14092039	Viruses	1	2020-Q2	Included	uncorrected	uncorrected			did not report	49.1			SARS-CoV-2 Seroprevalence Study in Pediatric Patients and Health Care Workers Using Multiplex Antibody Immunoassays
36184872	10.1080/09286586.2022.2127789	Ophthalmic Epidemiol	0	2021-Q3	Included	uncorrected	uncorrected		97	partially reported	98.4			Seroprevalence of SARS-CoV-2 in Mexican Health Care Workers after Two Years of the Pandemic: The Picture of an Ophthalmic Medical Centre
36215392	10.1177/03946320221133697	Int J Immunopathol Pharmacol	0	2021-Q4	Included	uncorrected	uncorrected			did not report	97			Seroprevalence of SARS-CoV-2 antibodies in vaccinated healthcare workers in Marrakech (Morocco)
36276377	10.3389/fpubh.2022.967447	Front Public Health	1	2021-Q3	Included	corrected	Rogan-Gladen	99.4	99.6	reported	84.8	-0.45	[-1,1)	Seroprevalence of SARS-CoV-2-specific anti-spike IgM, IgG, and anti-nucleocapsid IgG antibodies during the second wave of the pandemic: A population-based cross-sectional survey across Kashmir, India
36298849	10.3390/v14102294	Viruses	1	2021-Q2	Included	uncorrected	uncorrected			did not report	27			High Prevalence of Undocumented SARS-CoV-2 Infections in the Pediatric Population of the Tyrolean District of Schwaz
36339661	10.3389/ijph.2022.1604548	Int J Public Health	1	2020-Q3	Included	corrected	Bayesian	94.5	95.7	reported	7.9	3.53	[1,5)	The SARS-CoV-2 Infection Among Students in the University of Porto: A Cross-Sectional Study
36347458	10.1016/j.ijid.2022.10.036	Int J Infect Dis	1	2021-Q2	Included	uncorrected	uncorrected	92.5	86.5	reported	59.599999999999994	0.98	[-1,1)	High prevalence of SARS-CoV-2 antibodies in pregnant women after the second wave of infections in the inner-city of Johannesburg, Gauteng Province, South Africa
36383284	10.1007/s00431-022-04681-8	Eur J Pediatr	1	2021-Q2	Included	uncorrected	uncorrected			did not report	13.8			Seroprevalence of anti-SARS-CoV-2 antibodies among children and their parents in Greece
36423190	10.3390/v14112581	Viruses	1	2020-Q4	Included	uncorrected	uncorrected			did not report	9.7			Assessing the Pre-Vaccination Anti-SARS-CoV-2 IgG Seroprevalence among Residents and Staff in Nursing Home in Niigata, Japan, November 2020
36629188	10.4103/ijmr.ijmr_3428_21	Indian J Med Res	0	2021-Q3	Included	uncorrected	uncorrected			did not report	72.8			Serological survey for SARS-CoV-2 antibodies among tribal communities of Odisha post-second wave
34339514	10.1093/trstmh/trab109	Trans R Soc Trop Med Hyg	0	2020-Q3	Included	corrected	Rogan-Gladen	92.1	97.7	reported	28.4	-0.6	[-1,1)	The seroprevalence of severe acute respiratory syndrome coronavirus 2 in Delhi, India: a repeated population-based seroepidemiological study
34424122	10.1080/23744235.2021.1963468	Infect Dis (Lond)	1	2020-Q2	Included	uncorrected	uncorrected	85	98	reported	16.6	-0.82	[-1,1)	SARS-COV-2 seroprevalence among all healthcare workers in a tertiary hospital in Spain
34455523	10.1007/s00431-021-04222-9	Eur J Pediatr	1	2020-Q3	Included	uncorrected	uncorrected	100	99.6	reported	9.4	0.36	[-1,1)	Age-dependent seroprevalence of SARS-CoV-2 antibodies in school-aged children from areas with low and high community transmission
34699294	10.1080/07357907.2021.1995742	Cancer Invest	0	2021-Q2	Included	uncorrected	uncorrected	94.1	98.3	reported	29.299999999999997	-0.53	[-1,1)	Multicenter Study of Antibody Seroprevalence against COVID-19 in Patients Presenting to Iranian Cancer Centers after One Year of the COVID-19 Pandemic
35000580	10.1186/s12879-021-06973-0	BMC Infect Dis	1	2020-Q2	Included	uncorrected	uncorrected	94.4	100	reported	4.5	-0.25	[-1,1)	Prevalence of SARS-Cov-2 antibodies and living conditions: the French national random population-based EPICOV cohort
35073884	10.1186/s12889-021-12478-x	BMC Public Health	1	2020-Q3	Included	uncorrected	uncorrected	97.8	95.5	reported	7.000000000000001	4.03	[1,5)	SARS-CoV-2 sero-prevalence in the workforces of three large workplaces in South Wales: a sero-epidemiological study
35101375	10.1016/j.transci.2022.103374	Transfus Apher Sci	0	2021-Q3	Included	uncorrected	uncorrected	94	100	reported	69.1	-4.15	[-5,-1)	Seroprevalence of SARS-CoV-2 antibodies in blood donors during the third wave of infection in Campeche Mexico
35196424	10.1056/NEJMoa2119658	N Engl J Med	1	2020-Q4	Included	uncorrected	uncorrected	85		partially reported	73.1			Population Immunity and Covid-19 Severity with Omicron Variant in South Africa
35301511	10.13075/mp.5893.01216	Med Pr	0	2020-Q4	Included	uncorrected	uncorrected	81.8	97.1	reported	25.2	-2.42	[-5,-1)	Healthcare workers highly affected during the COVID-19 epidemic wave in Poland prior to vaccination availability: seroprevalence study
35358214	10.1371/journal.pone.0265431	PLoS One	1	2020-Q3	Included	uncorrected	uncorrected	60.2	99.8	reported	29.9	-11.76	[-15,-10)	Antibody seroprevalence against SARS-CoV-2 within the Canton of Sarajevo, Bosnia and Herzegovina-One year later
35383082	10.1136/bmjopen-2021-057846	BMJ Open	1	2021-Q1	Included	corrected	Rogan-Gladen	95.3	100	reported	2.3	-0.11	[-1,1)	SARS-CoV-2 seroprevalence among Vancouver public school staff in British Columbia, Canada: a cross-sectional study
35435888	10.5867/medwave.2022.03.002553	Medwave	0	2020-Q3	Included	corrected	Rogan-Gladen	87.3	100	reported	16.2	-2.06	[-5,-1)	Seroprevalence and estimation of the impact of SARS-CoV-2 infection in older adults residing in Long-term Care Facilities in Chile
35468150	10.1371/journal.pone.0267353	PLoS One	1	2020-Q3	Included	uncorrected	uncorrected	98	100	reported	6.2	-0.12	[-1,1)	A prospective study of asymptomatic SARS-CoV-2 infection among individuals involved in academic research under limited operations during the COVID-19 pandemic
35682422	10.3390/ijerph19116840	Int J Environ Res Public Health	0	2020-Q4	Included	uncorrected	uncorrected	100		partially reported	8.3			Seroprevalence of COVID-19 and Psychological Distress among Front Liners at the Universiti Malaysia Sabah Campus during the Third Wave of COVID-19
36084918	10.1016/j.tracli.2022.09.003	Transfus Clin Biol	0	2020-Q3	Included	corrected	Rogan-Gladen	98.97	99.4	reported	19.6	0.28	[-1,1)	Estimate of anti-SARS-CoV-2 spike IgG antibodies prevalence among Iranian population based on blood donations: A serial cross-sectional study during the third wave of the pandemic
36287578	10.1097/QAI.0000000000003120	J Acquir Immune Defic Syndr	1	2019-Q4	Included	uncorrected	uncorrected	91.1	99.8	reported	7.1	-0.45	[-1,1)	SARS-CoV-2 Seropositivity and HIV Viral Load Among Mozambican Pregnant Women
36366432	10.3390/v14112336	Viruses	1	2021-Q3	Included	corrected	Rogan-Gladen	98.8	99.97	reported	4.4	-0.02	[-1,1)	SARS-CoV-2 Seroprevalence among Canadian Blood Donors: The Advance of Omicron
36410810	10.1136/bmjopen-2022-066653	BMJ Open	1	2020-Q4	Included	corrected	Rogan-Gladen	100	82.4	reported	48.3	9.1	[5,10]	Seroprevalence of SARS-CoV-2 antibodies among Forcibly Displaced Myanmar Nationals in Cox's Bazar, Bangladesh 2020: a population-based cross-sectional study
36469505	10.1371/journal.pone.0268145	PLoS One	1	2021-Q2	Included	uncorrected	uncorrected	99	98.6	reported	47.8	0.25	[-1,1)	The prevalence of SARS-CoV-2 antibodies within the community of a private tertiary university in the Philippines: A serial cross sectional study
33200200	10.1093/pubmed/fdaa199	J Public Health (Oxf)	1	2020-Q2	Included	uncorrected	uncorrected	93.5	100	reported	10.8	-0.7	[-1,1)	Demographic and occupational determinants of anti-SARS-CoV-2 IgG seropositivity in hospital staff
33308349	10.1017/ice.2020.1374	Infect Control Hosp Epidemiol	1	2020-Q3	Included	uncorrected	uncorrected			did not report	1.4			Severe acute respiratory coronavirus virus 2 (SARS-CoV-2) seroprevalence among healthcare workers in a low prevalence region
33893491	10.1093/cid/ciab346	Clin Infect Dis	1	2020-Q3	Included	corrected	Bayesian	92.7	99	reported	20.8	-0.73	[-1,1)	Seroprevalence of Antibodies to Severe Acute Respiratory Syndrome Coronavirus 2 Among Healthcare Workers in Kenya
34089598	10.1093/cid/ciab515	Clin Infect Dis	1	2020-Q4	Included	uncorrected	uncorrected	100	99.7	reported	16.6	0.25	[-1,1)	High Prevalence of Anti-Severe Acute Respiratory Syndrome Coronavirus 2 (Anti-SARS-CoV-2) Antibodies After the First Wave of Coronavirus Disease 2019 (COVID-19) in Kinshasa, Democratic Republic of the Congo: Results of a Cross-sectional Household-Based Survey
34185868	10.1093/trstmh/trab094	Trans R Soc Trop Med Hyg	0	2020-Q3	Included	uncorrected	uncorrected			did not report	40.8			SARS-CoV-2 in eight municipalities of the Colombian tropics: high immunity, clinical and sociodemographic outcomes
34195921	10.1007/s11845-021-02690-4	Ir J Med Sci	0	2020-Q3	Included	uncorrected	uncorrected	86.1	100	reported	17.9	-2.49	[-5,-1)	High anti-SARS-CoV-2 antibody seroprevalence in healthcare workers in an Irish university teaching hospital
34224078	10.1007/s15010-021-01653-2	Infection	1	2020-Q2	Included	uncorrected	uncorrected			did not report	0.7			SARS-CoV-2 seroepidemiological study in healthcare workers and discordant results using seven different diagnostic methods
34302953	10.1016/j.tracli.2021.07.004	Transfus Clin Biol	0	2020-Q3	Included	uncorrected	uncorrected			did not report	87			Seroprevalence of SARS-CoV-2 among potential convalescent plasma donors and analysis of their deferral pattern: Experience from tertiary care hospital in western India
34328824	10.1177/13524585211035318	Mult Scler	1	2020-Q1	Included	uncorrected	uncorrected			did not report	76.8			SARS-CoV-2 serology after COVID-19 in multiple sclerosis: An international cohort study
34364822	10.1016/j.bjorl.2021.06.007	Braz J Otorhinolaryngol	0	2020-Q3	Included	uncorrected	uncorrected	94.5	95.7	reported	6.4	3.67	[1,5)	COVID-19 in otolaryngologists: a cross-sectional multicenter study
34365502	10.1093/annweh/wxab062	Ann Work Expo Health	0	2020-Q1	Included	uncorrected	uncorrected	93.3	100	reported	5	-0.34	[-1,1)	Seroprevalence of SARS-CoV-2 Among Workers in Northern Italy
34412095	10.1097/JOM.0000000000002357	J Occup Environ Med	0	2020-Q3	Included	uncorrected	uncorrected			did not report	15.4			COVID-19 Sero-Prevalence and Risk Factors in a Sample of Community Health Center Employees in New York State
34448859	10.1093/fampra/cmab094	Fam Pract	1	2020-Q2	Included	uncorrected	uncorrected			did not report	4.6			Prospective SARS-CoV-2 cohort study among primary health care providers during the second COVID-19 wave in Flanders, Belgium
34467455	10.1007/s00431-021-04242-5	Eur J Pediatr	1	2020-Q4	Included	uncorrected	uncorrected			did not report	25.6			High rate of clinically unrecognized SARS-CoV-2 infections in pediatric palliative care patients
34494961	10.55563/clinexprheumatol/ykin5p	Clin Exp Rheumatol	0	2020-Q3	Included	uncorrected	uncorrected			did not report	5.2			Seroprevalence of SARS-CoV-2 antibodies in patients with autoimmune inflammatory rheumatic diseases
34520315	10.1080/23744235.2021.1974540	Infect Dis (Lond)	1	2021-Q1	Included	uncorrected	uncorrected			did not report	20.1			Seroprevalence and levels of IgG antibodies after COVID-19 infection or vaccination
34524275	10.13075/ijomeh.1896.01826	Int J Occup Med Environ Health	0	2020-Q2	Included	uncorrected	uncorrected	100	92.5	reported	4.7	7.15	[5,10]	Seroprevalence of anti-SARS-CoV-2 antibodies in the Northern Italy population before the COVID-19 second wave
34530684	10.1080/09286586.2021.1974493	Ophthalmic Epidemiol	0	2020-Q3	Included	uncorrected	uncorrected			did not report	20			SARS-CoV-2 Seroprevalence among the Health Care Staff of an Ophthalmological Reference Centre, a Cross Sectional Study
34543759	10.1016/j.cmi.2021.09.005	Clin Microbiol Infect	1	2020-Q2	Included	uncorrected	uncorrected	96.7	99.5	reported	4	0.35	[-1,1)	Seroprevalence of SARS-CoV-2 antibodies and reduced risk of reinfection through 6 months: a Danish observational cohort study of 44 000 healthcare workers
34662409	10.1093/infdis/jiab522	J Infect Dis	1	2020-Q3	Included	uncorrected	uncorrected			did not report	8.6			Cumulative Incidence of SARS-CoV-2 Infections Among Adults in Georgia, United States, August to December 2020
34664529	10.1177/14034948211048050	Scand J Public Health	1	2020-Q2	Included	corrected	Bayesian	93	100	reported	7.8	-0.55	[-1,1)	Seroprevalence of anti-SARS-CoV-2 IgG antibodies, risk factors for infection and associated symptoms in Geneva, Switzerland: a population-based study
34677664	10.1007/s00431-021-04284-9	Eur J Pediatr	1	2020-Q3	Included	uncorrected	uncorrected			did not report	12.5			SARS-CoV-2 seroprevalence in children and their family members, July-October 2020, Brussels
34686444	10.1016/j.transci.2021.103293	Transfus Apher Sci	0	2020-Q3	Included	uncorrected	uncorrected			did not report	27.6			SARS-Coronavirus-2 seroprevalence in asymptomatic healthy blood donors: Indicator of community spread
34695227	10.1002/eji.202149619	Eur J Immunol	1	2021-Q1	Included	corrected	Rogan-Gladen	98.1	99.9	reported	13.100000000000001	-0.16	[-1,1)	Longitudinal SARS-CoV-2 seroprevalence in Portugal and antibody maintenance 12 months after infection
34718591	10.1093/ije/dyab217	Int J Epidemiol	1	2020-Q4	Included	uncorrected	uncorrected	100		partially reported	19.1			Estimated SARS-CoV-2 infection rate and fatality risk in Gauteng Province, South Africa: a population-based seroepidemiological survey
34740981	10.1136/oemed-2021-107487	Occup Environ Med	1	2020-Q3	Included	corrected	Bayesian	86	99	reported	35	-4.25	[-5,-1)	Seroprevalence of the SARS-CoV-2 antibody in healthcare workers: a multicentre cross-sectional study in 10 Colombian cities
34748172	10.1007/s40615-021-01175-5	J Racial Ethn Health Disparities	1	2020-Q3	Included	uncorrected	uncorrected			did not report	9			Prevalence and Correlates of SARS CoV-2 Among a Community-Based Sample Recruited Using Randomized Venue-Based Sampling. Essex County, NJ, 2020
34752156	10.1177/00333549211055137	Public Health Rep	1	2020-Q3	Included	uncorrected	uncorrected	93.2	99	reported	8	0.38	[-1,1)	Assessment of SARS-CoV-2 Seroprevalence by Community Survey and Residual Specimens, Denver, Colorado, July-August 2020
34781812	10.1080/23744235.2021.2003856	Infect Dis (Lond)	1	2020-Q2	Included	uncorrected	unclear			did not report	6.3			Increased SARS-CoV-2 seroprevalence in healthy blood donors after the second pandemic wave in South-Eastern Italy: evidence for asymptomatic young donors as potential virus spreaders
34789077	10.1080/17843286.2021.2004349	Acta Clin Belg	0	2020-Q2	Included	uncorrected	uncorrected	97.9	99	reported	12.4	0.62	[-1,1)	SARS-CoV-2 seroprevalence in high-risk health care workers in a Belgian general hospital: evolution from the first wave to the second
34801631	10.1016/j.ijmmb.2021.11.006	Indian J Med Microbiol	0	2020-Q4	Included	uncorrected	uncorrected			did not report	22			Evaluation of SARS-CoV-2 antibody responses in healthcare workers at a tertiary care COVID 19 dedicated hospital in Delhi
34806193	10.1111/ppe.12812	Paediatr Perinat Epidemiol	1	2020-Q2	Included	uncorrected	uncorrected	95	100	reported	16.4	-0.82	[-1,1)	SARS-CoV-2 during pregnancy and associated outcomes: Results from an ongoing prospective cohort
34811869	10.1111/hiv.13207	HIV Med	1	2020-Q2	Included	uncorrected	uncorrected	85.3	98.2	reported	1.9	1.49	[1,5)	IgG seroprevalence of COVID-19 among people living with HIV or at high risk of HIV in south-west Germany: A seroprevalence study
34812522	10.1002/jmv.27465	J Med Virol	1	2021-Q1	Included	uncorrected	uncorrected			did not report	11.6			A study of the evolution of the third COVID-19 pandemic wave in the Athens metropolitan area, Greece, through two cross-sectional seroepidemiological surveys: March, June 2021
34852866	10.1017/ice.2021.487	Infect Control Hosp Epidemiol	1	2020-Q2	Included	uncorrected	uncorrected	100	98.9	reported	5.3	1.04	[1,5)	Evolution of severe acute respiratory coronavirus virus 2 (SARS-CoV-2) seroprevalence among employees of a US academic children's hospital during coronavirus disease 2019 (COVID-19) pandemic
34861600	10.1016/j.jcv.2021.105045	J Clin Virol	1	2020-Q1	Included	uncorrected	uncorrected			did not report	2.2			Confirmed circulation of SARS-CoV-2 in Irish blood donors prior to first national notification of infection
34881415	10.1007/s15010-021-01726-2	Infection	1	2020-Q3	Included	uncorrected	uncorrected			did not report	50.2			High seroprevalence of SARS-CoV-2 among high-density communities in Saudi Arabia
34883243	10.1016/j.jbspin.2021.105312	Joint Bone Spine	0	2020-Q2	Included	uncorrected	uncorrected			did not report	2.8			Systematic assessment of the humoral response against SARS-CoV-2 in a French cohort of 283 patients with rheumatic diseases
34929358	10.1016/j.ijid.2021.12.330	Int J Infect Dis	1	2020-Q4	Included	uncorrected	uncorrected			did not report	27.399999999999995			SARS-CoV-2 seroprevalence in Aden, Yemen: a population-based study
34949558	10.1016/j.jcf.2021.12.011	J Cyst Fibros	1	2021-Q1	Included	uncorrected	uncorrected	98.8	100	reported	14.7	-0.18	[-1,1)	SARS-CoV-2 antibodies among people with cystic fibrosis prior to the vaccination campaign: A seroprevalence study in two specialized centres in Northern Italy
34965480	10.1016/j.jclinepi.2021.12.026	J Clin Epidemiol	1	2021-Q3	Included	uncorrected	uncorrected	95.8	100	reported	7.200000000000001	-0.3	[-1,1)	A cross sectional study found differential risks for COVID-19 seropositivity amongst health care professionals in Chile
34971822	10.1016/j.ijid.2021.12.356	Int J Infect Dis	1	2021-Q1	Included	uncorrected	uncorrected		97.6	partially reported	28.499999999999996			Community seroprevalence and risk factors for SARS-CoV-2 infection in different subpopulations in Vellore, India, and their implications for future prevention
35037053	10.1093/cid/ciac031	Clin Infect Dis	1	2021-Q1	Included	uncorrected	uncorrected	99.5	99.8	reported	22	0.05	[-1,1)	Seroprevalence and Risk Factors for Severe Acute Respiratory Syndrome Coronavirus 2 Among Incarcerated Adult Men in Quebec, Canada, 2021
35038344	10.1111/jgs.17660	J Am Geriatr Soc	1	2020-Q4	Included	uncorrected	uncorrected	98.8	100	reported	49	-0.59	[-1,1)	Evaluating immunity to SARS-CoV-2 in nursing home residents using saliva IgG
35064572	10.1002/jmv.27608	J Med Virol	1	2020-Q2	Included	uncorrected	uncorrected	99.5	99.8	reported	11.1	0.12	[-1,1)	Seroepidemiology of SARS-CoV-2 in pediatric population during a 16-month period prior to vaccination
35074885	10.1136/oemed-2021-107805	Occup Environ Med	1	2020-Q4	Included	uncorrected	uncorrected			did not report	8.8			SARS-CoV-2 seroprevalence among firefighters in Los Angeles, California
35076007	10.3201/eid2802.211689	Emerg Infect Dis	1	2021-Q1	Included	corrected	Bayesian	87.7	99.1	reported	64.1	-7.56	[-10,-5)	SARS-CoV-2 Seroprevalence before Delta Variant Surge, Chattogram, Bangladesh, March-June 2021
35081510	10.4269/ajtmh.21-0259	Am J Trop Med Hyg	0	2020-Q3	Included	uncorrected	uncorrected			did not report	0.2			Seroprevalence of SARS-CoV-2 Neutralizing Antibodies among Blood Donors in Ho Chi Minh City, Vietnam, August-November 2020
35086966	10.12809/hkmj219653	Hong Kong Med J	0	2019-Q4	Included	uncorrected	uncorrected			did not report	0.3			Effects of strict public health measures on seroprevalence of anti-SARS-CoV-2 antibodies during pregnancy
35089944	10.1371/journal.pone.0262738	PLoS One	1	2020-Q4	Included	uncorrected	uncorrected	94.4	100	reported	40.3	-2.26	[-5,-1)	Seroprevalence of SARS-CoV-2 antibodies and knowledge, attitude and practice toward COVID-19 in the Republic of Srpska-Bosnia & Herzegovina: A population-based study
35090398	10.1186/s12879-022-07045-7	BMC Infect Dis	1	2020-Q4	Included	uncorrected	uncorrected	99	99.8	reported	10.4	0.08	[-1,1)	Seroprevalence, spatial distribution, and social determinants of SARS-CoV-2 in three urban centers of Chile
35097117	10.1155/2022/4451144	Biomed Res Int	0	2020-Q4	Included	uncorrected	uncorrected			did not report	42.2			Seropositivity of SARS-CoV-2 IgG Antibody among People in Dhaka City during the Prevaccination Period
35105873	10.1038/s41467-022-28232-9	Nat Commun	1	2020-Q3	Included	corrected	Rogan-Gladen	92	99.5	reported	24.9	-1.62	[-5,-1)	Nationally representative SARS-CoV-2 antibody prevalence estimates after the first epidemic wave in Mexico
35128977	10.1177/23259582221077943	J Int Assoc Provid AIDS Care	1	2021-Q1	Included	uncorrected	uncorrected			did not report	54.6			Seroprevalence of Anti-SARS-CoV-2 IgG Antibodies among HIV Infected Individuals Attending ART Centre at Pune: A Cross-Sectional Study
35129057	10.1080/23744235.2022.2035429	Infect Dis (Lond)	1	2020-Q2	Included	uncorrected	uncorrected	94.5	95.7	reported	4.1	3.9	[1,5)	Incidence of SARS-CoV-2 infection in a cohort of workers from the University of Porto, Portugal
35142298	10.13075/ijomeh.1896.01878	Int J Occup Med Environ Health	0	2020-Q2	Included	uncorrected	uncorrected	96.6	99.7	reported	2.9	0.19	[-1,1)	Seroprevalence of SARS-CoV-2 and assessment of epidemiologic determinants in Portuguese municipal workers
35144108	10.1016/j.ajem.2022.01.055	Am J Emerg Med	1	2020-Q3	Included	uncorrected	uncorrected			did not report	3.6000000000000005			SARS COV-2 anti-nucleocapsid and anti-spike antibodies in an emergency department healthcare worker cohort: September 2020 - April 2021
35144550	10.1186/s12879-022-07102-1	BMC Infect Dis	1	2021-Q1	Included	uncorrected	uncorrected	96.9	99.4	reported	17.3	-0.04	[-1,1)	Seroprevalence of SARS-CoV-2 antibodies in social housing areas in Denmark
35167996	10.1016/j.jiph.2022.01.018	J Infect Public Health	1	2020-Q4	Included	uncorrected	uncorrected			did not report	26.5			SARS-CoV-2 antibody prevalence among healthcare workers: A cross-sectional study at a quaternary healthcare center in Saudi Arabia
35175189	10.2450/2022.0232-21	Blood Transfus	0	2020-Q2	Included	corrected	Rogan-Gladen	72.2	98.5	reported	0	1.5	[1,5)	SARS-CoV-2 seroprevalence in blood donors before and after the first wave in Catalonia (Spain)
35189840	10.1186/s12879-022-07161-4	BMC Infect Dis	1	2020-Q4	Included	corrected	Rogan-Gladen	83	100	reported	26.700000000000003	-4.54	[-5,-1)	Severe Acute Respiratory Syndrome Coronavirus-2 seroprevalence in South-Central Uganda, during 2019-2021
35195515	10.3201/eid2803.204436	Emerg Infect Dis	1	2020-Q2	Included	uncorrected	uncorrected	96.3	99.9	reported	2.4	0.01	[-1,1)	Infection Control Measures and Prevalence of SARS-CoV-2 IgG among 4,554 University Hospital Employees, Munich, Germany
35206504	10.3390/ijerph19042319	Int J Environ Res Public Health	0	2020-Q2	Included	uncorrected	uncorrected			did not report	2.4			SARS-CoV-2 Seroprevalence in Healthcare Workers before the Vaccination in Poland: Evolution from the First to the Second Pandemic Outbreak
35209706	10.4178/epih.e2022028	Epidemiol Health	0	2020-Q2	Included	uncorrected	uncorrected	100	99.8	reported	0.1	0.2	[-1,1)	Seroprevalence of SARS-CoV-2 antibodies in the community based on participants in the 2020 Korea National Health and Nutrition Examination Survey
35213690	10.1093/cid/ciac158	Clin Infect Dis	1	2019-Q4	Included	corrected	Bayesian	100	99.6	reported	0	0.4	[-1,1)	Trends in Severe Acute Respiratory Syndrome Coronavirus 2 (SARS-CoV-2) Seroprevalence in Massachusetts Estimated from Newborn Screening Specimens
35215826	10.3390/v14020232	Viruses	1	2021-Q1	Included	uncorrected	uncorrected	87	97.5	reported	43.4	-4.23	[-5,-1)	High SARS-CoV-2 Prevalence among Healthcare Workers in Cochabamba, Bolivia
35231037	10.1371/journal.pone.0264325	PLoS One	1	2021-Q1	Included	corrected	Rogan-Gladen	94.5	100	reported	5	-0.28	[-1,1)	SARS-CoV-2 seroprevalence among patients with severe mental illness: A cross-sectional study
35241216	10.2807/1560-7917.ES.2022.27.9.2100419	Euro Surveill	1	2021-Q1	Included	corrected	Bayesian	85.1	98.8	reported	1.8000000000000003	0.91	[-1,1)	Seroprevalence of IgG antibodies against SARS-CoV-2 - a serial prospective cross-sectional nationwide study of residual samples, Belgium, March to October 2020
35277299	10.1016/j.ijmmb.2022.02.004	Indian J Med Microbiol	0	2020-Q4	Included	uncorrected	uncorrected			did not report	25.6			Seropositivity of Anti-SARS CoV2 IgG antibodies in health care workers of an Indian tertiary care hospital during COVID-19
35294550	10.1093/jpids/piac010	J Pediatric Infect Dis Soc	1	2020-Q2	Included	uncorrected	uncorrected	94.6	100	reported	8.6	-0.46	[-1,1)	Pediatric SARS-CoV-2 Seroprevalence in Arkansas Over the First Year of the COVID-19 Pandemic
35298500	10.1371/journal.pone.0264964	PLoS One	1	2020-Q4	Included	corrected	Rogan-Gladen	97.9	100	reported	33.5	-0.7	[-1,1)	Seroepidemiology of SARS-CoV-2 in healthcare personnel working at the largest tertiary COVID-19 referral hospitals in Mexico City
35303386	10.1111/tmi.13744	Trop Med Int Health	1	2020-Q3	Included	uncorrected	uncorrected	97.4	99.3	reported	42.6	-0.71	[-1,1)	Seroprevalence of SARS-CoV-2 among high-density communities and hyper-endemicity of COVID-19 in Vietnam
35306205	10.1016/j.ijid.2022.03.021	Int J Infect Dis	1	2020-Q4	Included	uncorrected	uncorrected			did not report	13.5			SARS-CoV-2 seroprevalence and associated risk factors in periurban Zambia: a population-based study
35329187	10.3390/ijerph19063501	Int J Environ Res Public Health	0	2020-Q4	Included	uncorrected	uncorrected	97	100	reported	7.9	-0.24	[-1,1)	SARS-CoV-2 Seroprevalence Survey in Grocery Store Workers-Minnesota, 2020-2021
35333100	10.1177/09564624221076629	Int J STD AIDS	0	2020-Q3	Included	uncorrected	uncorrected			did not report	10.3			The seroprevalence of COVID-19 in patients living with HIV in metropolitan Detroit
35336975	10.3390/v14030568	Viruses	1	2020-Q2	Included	uncorrected	uncorrected	100	99.6	reported	3.4000000000000004	0.39	[-1,1)	Seroprevalence, Waning and Correlates of Anti-SARS-CoV-2 IgG Antibodies in Tyrol, Austria: Large-Scale Study of 35,193 Blood Donors Conducted between June 2020 and September 2021
35347208	10.1038/s41598-022-09395-3	Sci Rep	1	2020-Q3	Included	uncorrected	uncorrected	99.5	99.8	reported	32.8	-0.03	[-1,1)	Seroconversion dynamic and SARS-CoV-2 seropositivity in unvaccinated population during the first and second outbreaks in Mexico
35361140	10.1186/s12879-022-07314-5	BMC Infect Dis	1	2020-Q3	Included	uncorrected	uncorrected			did not report	14.000000000000002			A cohort study measuring SARS-CoV-2 seroconversion and serial viral testing in university students
35380058	10.5144/0256-4947.2022.69	Ann Saudi Med	0	2020-Q4	Included	uncorrected	uncorrected			did not report	23.5			Seroprevalence of SARS-Cov-2 IgG antibodies in patients at a single center in Saudi Arabia
35384727	10.1089/vbz.2022.0003	Vector Borne Zoonotic Dis	0	2021-Q1	Included	uncorrected	uncorrected	99.5	99.8	reported	46.7	-0.13	[-1,1)	SARS-CoV-2 Seroprevalence in Children from Western Romania, March to June 2021
35409727	10.3390/ijerph19074044	Int J Environ Res Public Health	0	2020-Q4	Included	uncorrected	uncorrected	89.5	99.1	reported	42.7	-3.97	[-5,-1)	The Seroprevalence of SARS-CoV-2 Antibodies among HealthCare Workers in University Hospital in Krakow before the Era of Vaccination
35460495	10.1007/s15010-022-01824-9	Infection	1	2021-Q1	Included	uncorrected	uncorrected	97.6	99.3	reported	12.2	0.32	[-1,1)	Seroprevalence of SARS-CoV-2 in German secondary schools from October 2020 to July 2021: a longitudinal study
35470795	10.3201/eid2806.212580	Emerg Infect Dis	1	2021-Q1	Included	uncorrected	uncorrected		99.7	partially reported	18.6			Rapid Increase of Community SARS-CoV-2 Seroprevalence during Second Wave of COVID-19, Yaoundé, Cameroon
35485785		Dan Med J	0	2020-Q1	Included	uncorrected	uncorrected			did not report	5.3			Prevalence and duration of anti-SARS-CoV-2 antibodies in healthcare workers
35501285	10.1016/j.eimce.2022.03.009	Enferm Infecc Microbiol Clin (Engl Ed)	0	2020-Q2	Included	uncorrected	uncorrected			did not report	17.2			Seroprevalence of antibodies against SARS-CoV-2 among health care workers in a pediatric monographic hospital in Madrid (Spain)
35522813	10.1590/0037-8682-0606-2021	Rev Soc Bras Med Trop	0	2020-Q4	Included	uncorrected	uncorrected	100	94.4	reported	8	5.15	[5,10]	Seroprevalence and factors associated with SARS-CoV-2 infection among education workers after the first wave: the first cross-sectional study in Brazil
35545377	10.1136/bmjopen-2020-047010	BMJ Open	1	2020-Q2	Included	uncorrected	uncorrected	94.5	100	reported	9.7	-0.53	[-1,1)	Hospital-wide SARS-CoV-2 antibody screening of 4840 staff members in a University Medical Center in France: a cross-sectional study
35582988	10.1017/S0950268822000875	Epidemiol Infect	0	2020-Q3	Included	uncorrected	uncorrected			did not report	23.5			Prevalence of SARS-CoV-2 antibodies during phased access to vaccination: results from a population-based survey in New York City, September 2020-March 2021
35587682	10.1128/msphere.00841-21	mSphere	1	2020-Q2	Included	corrected	Bayesian	89.7	99.3	reported	2.9	0.38	[-1,1)	Ethnoracial Disparities in SARS-CoV-2 Seroprevalence in a Large Cohort of Individuals in Central North Carolina from April to December 2020
35595782	10.1038/s41598-022-12629-z	Sci Rep	1	2020-Q4	Included	uncorrected	uncorrected	93.8	99.6	reported	39.2	-2.19	[-5,-1)	Seroprevalence and risk factors for COVID-19 in the metropolis of the Brazilian Amazon
35596145	10.1186/s12879-022-07461-9	BMC Infect Dis	1	2020-Q2	Included	uncorrected	uncorrected			did not report	16			Seroprevalence and characteristics of Coronavirus Disease (COVID-19) in workers with non-specific disease symptoms
35597809	10.1007/s00705-022-05470-2	Arch Virol	0	2020-Q4	Included	uncorrected	uncorrected			did not report	58.9			Prevalence and determinants of SARS-CoV-2 neutralizing antibodies in Lebanon
35606743	10.1186/s12889-022-13464-7	BMC Public Health	1	2021-Q1	Included	corrected	Rogan-Gladen	66.9	98.2	reported	34.2	-10.14	[-15,-10)	Seroprevalence of SARS-CoV-2 antibody among urban Iranian population: findings from the second large population-based cross-sectional study
35610464	10.1038/s41598-022-12809-x	Sci Rep	1	2021-Q2	Included	uncorrected	uncorrected			did not report	1.6			Antibody response and seroprevalence in healthcare workers after the BNT162b2 vaccination in a University Hospital at Tokyo
35613100	10.1371/journal.pone.0267725	PLoS One	1	2020-Q2	Included	uncorrected	uncorrected			did not report	4.5			Trends in social exposure to SARS-Cov-2 in France. Evidence from the national socio-epidemiological cohort-EPICOV
35615775	10.1002/pbc.29773	Pediatr Blood Cancer	1	2020-Q2	Included	uncorrected	uncorrected			did not report	33			COVID-19 seroprevalence and clinical picture in Swedish pediatric oncology and hematology patients
35616296	10.1002/jpen.2410	JPEN J Parenter Enteral Nutr	0	2021-Q1	Included	uncorrected	uncorrected		99.8	partially reported	7.6			Severe acute respiratory syndrome coronavirus 2 antibody prevalence in adult patients with short bowel syndrome-A German multicenter cross-sectional study
35622255	10.1007/s10517-022-05492-5	Bull Exp Biol Med	0	2020-Q2	Included	uncorrected	uncorrected			did not report	46			Peculiarities of Humoral Immunity Formation in Medical Institution Employees Recovered from or Vaccinated against COVID-19 in Irkutsk
35627648	10.3390/ijerph19106110	Int J Environ Res Public Health	0	2021-Q2	Included	uncorrected	uncorrected	99.9	100	reported	77.5	-0.08	[-1,1)	Lessons We Have Learned Regarding Seroprevalence in High and Low SARS-CoV-2 Contexts in Greece before the Omicron Pandemic Wave
35632663	10.3390/v14050920	Viruses	1	2021-Q1	Included	uncorrected	uncorrected	91.8	98.9	reported	25.2	-1.24	[-5,-1)	Prevalence of Anti-SARS-CoV-2 Antibodies and Potential Determinants among the Belgian Adult Population: Baseline Results of a Prospective Cohort Study
35644553	10.1272/jnms.JNMS.2022_89-511	J Nippon Med Sch	0	2020-Q2	Included	uncorrected	uncorrected	100	99.8	reported	0.4	0.2	[-1,1)	Pre-Vaccination Anti-Severe Acute Respiratory Syndrome Coronavirus 2 Antibody Seroprevalence in Workers at Three Japanese Hospitals
35647861	10.26355/eurrev_202205_28875	Eur Rev Med Pharmacol Sci	0	2020-Q2	Included	uncorrected	uncorrected			did not report	9.4			SARS-CoV-2 Igg seroprevalence in IBD patients treated with biologics: first vs. second pandemic wave in a prospective study
35650038	10.7883/yoken.JJID.2022.155	Jpn J Infect Dis	0	2020-Q2	Included	uncorrected	uncorrected			did not report	0.1			Two-Year Seroprevalence Surveys of SARS-CoV-2 Antibodies among Outpatients and Healthcare Workers in Ehime, Japan
35654922	10.1038/s41598-022-13290-2	Sci Rep	1	2020-Q4	Included	uncorrected	uncorrected	93.7	99.9	reported	9.6	-0.51	[-1,1)	Prevalence of SARS-CoV-2 antibodies and risk factors in the pandemic epicentre of Catalonia
35668073	10.1038/s41467-022-30482-6	Nat Commun	1	2020-Q2	Included	uncorrected	uncorrected			did not report	4.5			Cross-sectional seroprevalence surveys of SARS-CoV-2 antibodies in children in Germany, June 2020 to May 2021
35674637	10.1590/S1678-9946202264039	Rev Inst Med Trop Sao Paulo	0	2020-Q2	Included	uncorrected	uncorrected			did not report	6.9			SARS-CoV-2 in saliva, viremia and seroprevalence for COVID-19 surveillance at a single hematopoietic stem cell transplantation center: a prospective cohort study
35680266	10.1136/bmjopen-2021-059617	BMJ Open	1	2021-Q3	Included	uncorrected	uncorrected	97.1	97.8	reported	36.7	0.33	[-1,1)	Seroprevalence of SARS-CoV-2 virus antibodies and sociodemographic features of pregnant women in Mogadishu, Somalia: a cross-sectional survey study
35680348	10.1016/j.eimce.2020.11.025	Enferm Infecc Microbiol Clin (Engl Ed)	0	2020-Q2	Included	uncorrected	uncorrected	98		partially reported	31.6			Hospital-Wide SARS-CoV-2 seroprevalence in health care workers in a Spanish teaching hospital
35697551	10.1016/j.jen.2022.04.003	J Emerg Nurs	0	2020-Q2	Included	uncorrected	uncorrected	90	99	reported	2.9	0.68	[-1,1)	COVID-19 Seroprevalence in ED Health Care Professionals Study: A Cross-Sectional Study
35748747	10.4414/smw.2022.w30173	Swiss Med Wkly	0	2021-Q1	Included	uncorrected	uncorrected	96.6	99.2	reported	21	-0.08	[-1,1)	Seroprevalence of SARS-CoV-2 antibodies and associated risk factors in children less than 6 years of age in the canton of Fribourg, Switzerland (COVPED study): a population-based cross-sectional study
35752708	10.1038/s41598-022-15183-w	Sci Rep	1	2020-Q2	Included	corrected	Rogan-Gladen			did not report	32.6			Seroprevalence of SARS-CoV-2 in Sweden, April 26 to May 9, 2021
35761270	10.1186/s12889-022-13642-7	BMC Public Health	1	2020-Q4	Included	corrected	Rogan-Gladen	96.9	99.4	reported	7.400000000000001	0.33	[-1,1)	SARS-CoV-2 antibody prevalence among homeless people and shelter workers in Denmark: a nationwide cross-sectional study
35770841	10.1111/irv.13024	Influenza Other Respir Viruses	1	2021-Q3	Included	corrected	Bayesian	97	99.7	reported	62.6	-1.77	[-5,-1)	Prevalence of antibodies against SARS-CoV-2 in the Norwegian population, August 2021
35771959	10.1080/00016357.2022.2095023	Acta Odontol Scand	0	2020-Q1	Included	uncorrected	uncorrected	99.4	99.1	reported	10.3	0.75	[-1,1)	Prevalence of ongoing or previous SARS-CoV-2 infection among dental personnel - the Swedish experience
35780233	10.1007/s00430-022-00744-7	Med Microbiol Immunol	1	2021-Q2	Included	uncorrected	uncorrected	100	98	reported	48.7	1.03	[1,5)	SARS-CoV-2 herd immunity of the Kyrgyz population in 2021
35785597	10.1016/j.puhe.2022.05.017	Public Health	1	2021-Q2	Included	uncorrected	uncorrected			did not report	27.699999999999996			SARS-CoV-2 seroprevalence among people living with HIV in Guinea-Bissau
35793307	10.1371/journal.pone.0265858	PLoS One	1	2020-Q4	Included	corrected	Bayesian	95.1	99.6	reported	0.9000000000000001	0.35	[-1,1)	Serological testing of blood donors to characterise the impact of COVID-19 in Melbourne, Australia, 2020
35793938	10.1265/ehpm.22-00016	Environ Health Prev Med	1	2020-Q3	Included	uncorrected	uncorrected	98.5	100	reported	0	0	[-1,1)	A longitudinal study of anti-SARS-CoV-2 antibody seroprevalence in a random sample of the general population in Hiroshima in 2020
35805539	10.3390/ijerph19137882	Int J Environ Res Public Health	0	2020-Q3	Included	uncorrected	uncorrected	100	99.8	reported	11.3	0.18	[-1,1)	Seroprevalence Survey of Anti-SARS-CoV-2 Antibodies in a Population of Emilia-Romagna Region, Northern Italy
35809113	10.1007/s00432-022-04141-8	J Cancer Res Clin Oncol	1	2020-Q2	Included	uncorrected	uncorrected	90.6	99.2	reported	13	-0.53	[-1,1)	Seroprevalence study prior and post vaccination in cancer patients in principality of Andorra (COVONCO study)
35834159	10.1007/s11686-022-00586-6	Acta Parasitol	0	2020-Q3	Included	uncorrected	uncorrected			did not report	17.3			Prevalence of Malaria and Covid-19 in Febrile Patients in Lomé, Togo in 2020
35841095	10.1186/s12931-022-02096-5	Respir Res	1	2020-Q2	Included	uncorrected	uncorrected			did not report	6.3			Seroprevalence and dynamics of anti-SARS-CoV-2 antibodies: a longitudinal study based on patients with underlying diseases in Wuhan
35850521	10.4149/av_2022_301	Acta Virol	0	2022-Q1	Included	uncorrected	uncorrected	94.4	99.6	reported	74.5	-4.07	[-5,-1)	Seroprevalence of SARS-CoV-2 antibodies in the county town of Slovakia - a pilot study from the Trencin city
35853536	10.22605/RRH6751	Rural Remote Health	1	2021-Q1	Included	uncorrected	uncorrected	99.9	100	reported	45	-0.04	[-1,1)	Work place and prevalence of COVID-19 in a rural population in Greece
35856815	10.13075/ijomeh.1896.01932	Int J Occup Med Environ Health	0	2020-Q4	Included	uncorrected	uncorrected	100	97.7	reported	20.4	1.83	[1,5)	Determinants of seropositivity for SARS-CoV-2 in hospital staff in the second wave of the pandemic in Slovenia
35859442	10.4103/ijmr.IJMR_4489_20	Indian J Med Res	0	2020-Q3	Included	corrected	Rogan-Gladen	93.3	100	reported	8.8	-0.59	[-1,1)	Seroprevalence of anti SARS-CoV-2 IgG antibodies among adults in Jammu district, India: A community-based study
35866222	10.7189/jogh.12.05030	J Glob Health	1	2021-Q1	Included	uncorrected	uncorrected	99.5	99.8	reported	35.8	-0.05	[-1,1)	Sero-prevalence and risk factors for Severe Acute Respiratory Syndrome Coronavirus 2 infection in women and children in a rural district of Bangladesh: A cohort study
35871412	10.7189/jogh.12.03054	J Glob Health	1	2021-Q2	Included	uncorrected	uncorrected			did not report	73.3			Estimating the seroprevalence of SARS-CoV-2 antibodies: Understanding population-level immunity in Albania at the end of the Alpha variant wave
35872438	10.1016/j.epidem.2022.100606	Epidemics	1	2020-Q2	Included	corrected	Rogan-Gladen	91	95	reported	4.1	4.43	[1,5)	First wave of SARS-CoV-2 in Santiago Chile: Seroprevalence, asymptomatic infection and infection fatality rate
35891420	10.3390/v14071441	Viruses	1	2020-Q1	Included	uncorrected	uncorrected	92.5	95.8	reported	5.4	3.57	[1,5)	SARS-CoV-2 Circulation during the First Year of the Pandemic: A Seroprevalence Study from January to December 2020 in Tuscany, Italy
35891515	10.3390/v14071535	Viruses	1	2020-Q2	Included	uncorrected	uncorrected			did not report	10.7			SARS-CoV-2 Seroprevalence among Healthcare Workers after the First and Second Pandemic Waves
35895743	10.1371/journal.pone.0272008	PLoS One	1	2021-Q2	Included	uncorrected	uncorrected			did not report	42			High SARS-CoV-2 seroprevalence in Karaganda, Kazakhstan before the launch of COVID-19 vaccination
35921229	10.1099/jmm.0.001558	J Med Microbiol	0	2021-Q1	Included	uncorrected	uncorrected			did not report	45.3			SARS-CoV-2 seroprevalence in hospital healthcare workers in Western Switzerland at the end of the second pandemic wave
35951611	10.1371/journal.pone.0272874	PLoS One	1	2020-Q4	Included	uncorrected	uncorrected	98.8	99.9	reported	3.6000000000000005	0.05	[-1,1)	Longitudinal change in SARS-CoV-2 seroprevalence in 3-to 16-year-old children: The Augsburg Plus study
35960271	10.1089/hs.2022.0045	Health Secur	1	2020-Q2	Included	uncorrected	uncorrected			did not report	25.6			Seroprevalence of SARS-CoV-2 in Emergency Department Healthcare Workers at Sírio-Libanês Hospital, Brazil
35960736	10.1371/journal.pone.0272818	PLoS One	1	2020-Q2	Included	uncorrected	uncorrected	100	99	reported	10.8	0.89	[-1,1)	Seroprevalence and longevity of SARS-CoV-2 nucleocapsid antigen-IgG among health care workers in a large COVID-19 public hospital in Saudi Arabia: A prospective cohort study
35983774	10.2807/1560-7917.ES.2022.27.33.2200619	Euro Surveill	1	2022-Q2	Included	uncorrected	uncorrected			did not report	58.9			Seroprevalence of antibodies against SARS-CoV-2 and risk of COVID-19 in Navarre, Spain, May to July 2022
35985917	10.1016/j.jadohealth.2022.06.015	J Adolesc Health	1	2020-Q4	Included	uncorrected	uncorrected	95	96	reported	7.3	3.34	[1,5)	SARS-CoV-2 Seroprevalence: Demographic and Behavioral Factors Associated With Seropositivity Among College Students in a University Setting
35994500	10.1371/journal.pone.0272783	PLoS One	1	2020-Q3	Included	corrected	Rogan-Gladen	82.9	100	reported	3.9	-0.67	[-1,1)	Anti-SARS-CoV-2 seroprevalence in King County, WA-Cross-sectional survey, August 2020
36001587	10.1371/journal.pone.0271259	PLoS One	1	2020-Q4	Included	uncorrected	uncorrected	100	100	reported	53.400000000000006	0	[-1,1)	IgG antibodies to SARS-CoV-2 in asymptomatic blood donors at two time points in Karachi
36038173	10.1136/bmjopen-2022-062567	BMJ Open	1	2020-Q4	Included	uncorrected	uncorrected	79	97	reported	2.9	2.3	[1,5)	Seropositivity of SARS-CoV-2 in an unvaccinated cohort in British Columbia, Canada: a cross-sectional survey with dried blood spot samples
36094065	10.1080/20477724.2022.2121366	Pathog Glob Health	0	2020-Q3	Included	uncorrected	uncorrected			did not report	12			Dynamics of SARS-CoV-2 seroprevalence during the first year of the COVID-19 pandemic in the Northeast region of Brazil
36114657	10.1177/00333549221119143	Public Health Rep	1	2020-Q2	Included	uncorrected	uncorrected	100	99.6	reported	2.4	0.39	[-1,1)	SARS-CoV-2 Seroprevalence Among First Responders in Northeastern Ohio, 2020
36123069	10.1136/bmjopen-2022-065897	BMJ Open	1	2021-Q4	Included	uncorrected	uncorrected	92.9	96.3	reported	15.1	2.07	[1,5)	Prevalence, incidence and longevity of antibodies against SARS-CoV-2 among primary healthcare providers in Belgium: a prospective cohort study with 12 months of follow-up
36130357	10.21149/13677	Salud Publica Mex	0	2021-Q1	Included	uncorrected	uncorrected	94.4	99.6	reported	31	-1.46	[-5,-1)	Prevalence of anti-SARS-CoV-2 antibodies and associated factors in healthcare workers of a Mexican Covid-19 hospital
36141938	10.3390/ijerph191811664	Int J Environ Res Public Health	0	2021-Q3	Included	uncorrected	uncorrected	90	100	reported	50.4	-5.04	[-10,-5)	High Seroprevalence of SARS-CoV-2 in Mwanza, Northwestern Tanzania: A Population-Based Survey
36146684	10.3390/v14091877	Viruses	1	2021-Q4	Included	uncorrected	uncorrected	99.4	99.6	reported	85.3	-0.45	[-1,1)	Seroprevalence of Anti-SARS-CoV-2 IgG Antibodies in Tyrol, Austria: Updated Analysis Involving 22,607 Blood Donors Covering the Period October 2021 to April 2022
36169886	10.1007/s12519-022-00617-2	World J Pediatr	1	2020-Q3	Included	corrected	Rogan-Gladen	85	100	reported	1.8000000000000003	-0.27	[-1,1)	Variation in SARS-CoV-2 seroprevalence in children in the region of Asturias, Northern Spain
36189360	10.3389/fcimb.2022.932563	Front Cell Infect Microbiol	1	2020-Q4	Included	uncorrected	uncorrected	93.8	99.6	reported	39.1	-2.18	[-5,-1)	Changes in the seroprevalence and risk factors between the first and second waves of COVID-19 in a metropolis in the Brazilian Amazon
36198306	10.3201/eid2811.221127	Emerg Infect Dis	1	2022-Q1	Included	uncorrected	uncorrected	95.6	98	reported	3.8	1.76	[1,5)	Age-Stratified Seroprevalence of SARS-CoV-2 Antibodies before and during the Vaccination Era, Japan, February 2020-March 2022
36219441	10.1001/jamanetworkopen.2022.36053	JAMA Netw Open	1	2021-Q2	Included	uncorrected	uncorrected	96.7	97.5	reported	78.9	-2.08	[-5,-1)	SARS CoV-2 Seroprevalence in Selected States of High and Low Disease Burden in Nigeria
36240176	10.1371/journal.pone.0265478	PLoS One	1	2020-Q3	Included	corrected	Bayesian	92.7	99	reported	50	-3.15	[-5,-1)	Sero-surveillance for IgG to SARS-CoV-2 at antenatal care clinics in three Kenyan referral hospitals: Repeated cross-sectional surveys 2020-21
36259437	10.3290/j.ohpd.b3464887	Oral Health Prev Dent	0	2020-Q2	Included	uncorrected	uncorrected	100	98	reported	20	1.6	[1,5)	Seroprevalence of SARS-CoV-2 in a Fully Operative Dentistry Academic Center in Madrid (Spain) During the De-escalation Phase of the COVID-19 Pandemic. Are Our Dentists at Greater Risk?
36279518	10.20344/amp.17676	Acta Med Port	0	2020-Q2	Included	uncorrected	uncorrected	98.7	99.5	reported	3	0.45	[-1,1)	SARS-CoV-2 Antibody Prevalence in the Portuguese Municipality of Vila Nova de Gaia after the First Wave of the Pandemic
36284261	10.1186/s12889-022-14381-5	BMC Public Health	1	2021-Q3	Included	uncorrected	uncorrected			did not report	63			Pre-vaccination RT-PCR negative contacts in workplace settings show high, SARS COV-2 neutralizing antibody levels
36288645	10.20344/amp.18528	Acta Med Port	0	2021-Q3	Included	uncorrected	uncorrected			did not report	86.4			SARS-CoV-2 Seroprevalence Following a Large-Scale Vaccination Campaign in Portugal: Results of the National Serological Survey, September - November 2021
36345616	10.3238/arztebl.m2022.0355	Dtsch Arztebl Int	0	2020-Q1	Included	uncorrected	uncorrected			did not report	73.5			SARS-CoV-2 Seroprevalence in Preschool and School-Age Children—Population Screening Findings From January 2020 to June 2022
36345855	10.1017/S0950268822001601	Epidemiol Infect	0	2021-Q3	Included	uncorrected	uncorrected			did not report	38.6			SARS-CoV-2 seroepidemiology in paediatric population during Delta and Omicron predominance
36371172	10.1186/s12879-022-07820-6	BMC Infect Dis	1	2021-Q3	Included	uncorrected	uncorrected			did not report	39.7			Seroprevalence of SARS-CoV-2 antibodies among children and adolescents recruited in a malariometric survey in north-eastern Tanzania July 2021
36377292	10.3346/jkms.2022.37.e314	J Korean Med Sci	0	2020-Q4	Included	uncorrected	uncorrected	99.5	99.8	reported	0.1	0.2	[-1,1)	The Seroprevalence of SARS-CoV-2 in Children During Early COVID-19 Pandemic in Korea: A Nationwide, Population-Based Study
36412477	10.4103/ijph.ijph_1082_22	Indian J Public Health	0	2021-Q3	Included	uncorrected	uncorrected	100	98.8	reported	48.3	0.62	[-1,1)	Seroprevalence of COVID-19 antibody among children aged 5-17 years in an urban and rural area of Ernakulam District, Kerala
36416412	10.1002/ijgo.14587	Int J Gynaecol Obstet	1	2020-Q2	Included	uncorrected	uncorrected			did not report	4.8			Single-center serological surveillance of SARS-CoV-2 in pregnant patients presenting to labor and delivery
36429974	10.3390/ijerph192215257	Int J Environ Res Public Health	0	2020-Q4	Included	uncorrected	uncorrected	90.3	99.8	reported	11.5	-0.94	[-1,1)	Eight Months of Serological Follow-Up of Anti-SARS-CoV-2 Antibodies in France: A Study among an Adult Population
36476149	10.1186/s12889-022-14794-2	BMC Public Health	1	2021-Q2	Included	corrected	Rogan-Gladen	94.4	100	reported	65.5	-3.67	[-5,-1)	SARS-CoV-2 antibody seroprevalence in Togo: a national cross-sectional household survey, May-June, 2021
36502413	10.3201/eid2813.212348	Emerg Infect Dis	1	2020-Q4	Included	uncorrected	uncorrected	96.7	97.5	reported	7.8	2.05	[1,5)	SARS-CoV-2 Prevalence in Malawi Based on Data from Survey of Communities and Health Workers in 5 High-Burden Districts, October 2020
36517505	10.1038/s41598-022-25598-0	Sci Rep	1	2020-Q4	Included	uncorrected	uncorrected	100	99.7	reported	13.8	0.26	[-1,1)	Population-based sero-epidemiological investigation of the dynamics of SARS-CoV-2 infections in the Greater Accra Region of Ghana
36525449	10.1371/journal.pone.0279195	PLoS One	1	2020-Q3	Included	uncorrected	uncorrected			did not report	5.5			Analysis of a German blood donor cohort reveals a high number of undetected SARS-CoV-2 infections and sex-specific differences in humoral immune response
36527274	10.7189/jogh.12.95955	J Glob Health	1	2020-Q4	Included	corrected	Bayesian	88.5	100	reported	45.3	-5.21	[-10,-5)	Prevalence and risk factors of Severe Acute Respiratory Syndrome Coronavirus 2 infection in women and children in peri-urban communities in Pakistan: A prospective cohort study
36548358	10.1371/journal.pone.0272751	PLoS One	1	2021-Q4	Included	uncorrected	uncorrected			did not report	76.5			High seroprevalence of Immunoglobulin G (IgG) and IgM antibodies to SARS-CoV-2 in asymptomatic and symptomatic individuals amidst vaccination roll-out in western Kenya
36579069	10.3389/fpubh.2022.1048404	Front Public Health	1	2020-Q3	Included	uncorrected	uncorrected	94.5	99.3	reported	3.2	0.5	[-1,1)	Prevalence of SARS-CoV-2 and co-infection with malaria during the first wave of the pandemic (the Burkina Faso case)
36730092	10.1097/INF.0000000000003790	Pediatr Infect Dis J	1	2020-Q3	Included	corrected	Rogan-Gladen	85	100	reported	1.8000000000000003	-0.27	[-1,1)	Household Transmission of SARS-CoV-2 and Long-term Immunity in Children: A Prospective Study in Northern Spain
35068405	10.1017/S0950268821002764	Epidemiol Infect	0	NA-QNA	Duplicate									Combining antibody markers for serosurveillance of SARS-CoV-2 to estimate seroprevalence and time-since-infection
35324007	10.1002/ijgo.14189	Int J Gynaecol Obstet	1	NA-QNA	Duplicate									Seroprevalence of SARS-CoV-2 antibodies among first-trimester pregnant women during the second wave of the pandemic in India
35698856	10.1002/ijgo.14289	Int J Gynaecol Obstet	1	NA-QNA	Duplicate									Letter to the Editor: Seroprevalence of SARS-CoV-2 antibodies among first-trimester pregnant women during the second wave of the pandemic in India
36426603	10.1017/S0950268822001017	Epidemiol Infect	0	NA-QNA	Duplicate									Combining antibody markers for serosurveillance of SARS-CoV-2 to estimate seroprevalence and time-since-infection - CORRIGENDUM
35019254	10.4414/smw.2022.w30122	Swiss Med Wkly	0	NA-QNA	Excluded: conflict of interest									High SARS-CoV-2 seroprevalence but no severe course of COVID-19 disease among people on opioid agonist treatment in Zurich: a cross-sectional study
35296242	10.1186/s12879-022-07222-8	BMC Infect Dis	1	NA-QNA	Excluded: conflict of interest									Seroprevalence of SARS-CoV-2 antibodies, associated factors, experiences and attitudes of nursing home and home healthcare employees in Switzerland
35725472	10.1186/s12916-022-02431-z	BMC Med	1	NA-QNA	Excluded: conflict of interest									Is living in a household with children associated with SARS-CoV-2 seropositivity in adults? Results from the Swiss national seroprevalence study Corona Immunitas
35752960	10.4414/smw.2022.w30193	Swiss Med Wkly	0	NA-QNA	Excluded: conflict of interest									SARS-CoV-2 seroprevalence in children, parents and school personnel from June 2020 to April 2021: cohort study of 55 schools in Switzerland
35929427	10.2807/1560-7917.ES.2022.27.31.2200561	Euro Surveill	1	NA-QNA	Excluded: conflict of interest									Functional immunity against SARS-CoV-2 in the general population after a booster campaign and the Delta and Omicron waves, Switzerland, March 2022
34412926	10.1016/j.gaceta.2021.07.002	Gac Sanit	0	NA-QNA	Excluded: foreign language									[Decrease in life expectancy in 2020 and SARS-CoV-2 seroprevalence]
34728092	10.1016/j.revmed.2021.10.330	Rev Med Interne	0	NA-QNA	Excluded: foreign language									[Seroprevalence, risk factors and clinical presentation after the first wave of COVID-19 in nursing homes of the UNIVI group: The SEROCOVID study]
35136012		Rev Esp Salud Publica	0	NA-QNA	Excluded: foreign language									[SARS-CoV-2 seroprevalence study in patients undergoing addiction treatment in Madrid.]
35544877	10.1590/0102-311XES219821	Cad Saude Publica	0	NA-QNA	Excluded: foreign language									[A population-based study on seroprevalence and factors associated with SARS-CoV-2 infection in Córdoba, Argentina]
35703597	10.1590/0102-311XPT093021	Cad Saude Publica	0	NA-QNA	Excluded: foreign language									[Prevalence of SARS-CoV-2 antibodies in the State of Mato Grosso, Brazil: a population-based survey]
35763356		Rev Med Inst Mex Seguro Soc	0	NA-QNA	Excluded: foreign language									[Anti-SARS-CoV-2 seroprevalence in administrative staff of the Mexican Institute for Social Security]
36156684	10.4067/s0716-10182022000200238	Rev Chilena Infectol	0	NA-QNA	Excluded: foreign language									[COVID 19 infection: age-stratified population-based cohort seroepidemiological study in Asunción and Central]
35607844	10.1111/1348-0421.13011	Microbiol Immunol	0	NA-QNA	Excluded: not Covid-19									Prevalence of saliva immunoglobulin A antibodies reactive with severe acute respiratory syndrome coronavirus 2 among Japanese people unexposed to the virus
35750868	10.1038/s41467-022-31395-0	Nat Commun	1	NA-QNA	Excluded: not Covid-19									Contribution of low population immunity to the severe Omicron BA.2 outbreak in Hong Kong
33686768	10.1111/tbed.14062	Transbound Emerg Dis	1	NA-QNA	Excluded: not in humans									Serological evidence of SARS-CoV-2 and co-infections in stray cats in Spain
35013229	10.1038/s41467-021-27717-3	Nat Commun	1	NA-QNA	Excluded: not in humans									Age-dependent pathogenic characteristics of SARS-CoV-2 infection in ferrets
35238485	10.1111/zph.12932	Zoonoses Public Health	1	NA-QNA	Excluded: not in humans									Prevalence of anti-severe acute respiratory syndrome coronavirus 2 antibodies in cats in Germany and other European countries in the early phase of the coronavirus disease-19 pandemic
35319276	10.1128/spectrum.00576-22	Microbiol Spectr	1	NA-QNA	Excluded: not in humans									High Seroprevalence of SARS-CoV-2 in White-Tailed Deer (Odocoileus virginianus) at One of Three Captive Cervid Facilities in Texas
35585653	10.1111/tbed.14600	Transbound Emerg Dis	1	NA-QNA	Excluded: not in humans									Serological screening in wild ruminants in Germany, 2021/2022: No evidence of SARS-CoV-2, bluetongue virus or pestivirus spread but high seroprevalences against Schmallenberg virus
35746652	10.3390/v14061178	Viruses	1	NA-QNA	Excluded: not in humans									SARS-CoV-2 Infection in Companion Animals: Prospective Serological Survey and Risk Factor Analysis in France
36163676	10.1111/tbed.14713	Transbound Emerg Dis	1	NA-QNA	Excluded: not in humans									SARS-CoV-2 infection in dogs and cats is associated with contact to COVID-19-positive household members
36167932	10.1111/tbed.14714	Transbound Emerg Dis	1	NA-QNA	Excluded: not in humans									Severe acute respiratory syndrome coronavirus 2 (SARS-CoV-2) infection and humoral responses against different variants of concern in domestic pet animals and stray cats from North-Eastern Spain
36229725	10.1007/s11259-022-10016-7	Vet Res Commun	1	NA-QNA	Excluded: not in humans									A cross-sectional serosurvey of SARS-CoV-2 and co-infections in stray cats from the second wave to the sixth wave of COVID-19 outbreaks in Spain
34228851	10.1002/rmv.2271	Rev Med Virol	1	NA-QNA	Excluded: secondary research									Seroprevalence of anti-SARS-CoV-2 antibodies in Africa: A systematic review and meta-analysis
34352148	10.1111/joim.13372	J Intern Med	1	NA-QNA	Excluded: secondary research									Immunity to SARS-CoV-2 induced by infection or vaccination
34570947	10.1111/jocn.16009	J Clin Nurs	1	NA-QNA	Excluded: secondary research									Prevalence of SARS-CoV-2 antibodies among nurses: A systematic review and meta-analysis
34726740	10.1093/heapol/czab133	Health Policy Plan	1	NA-QNA	Excluded: secondary research									Seroprevalence and risk factors of COVID-19 in healthcare workers from 11 African countries: a scoping review and appraisal of existing evidence
34862614	10.1111/vox.13221	Vox Sang	0	NA-QNA	Excluded: secondary research									Current challenges of severe acute respiratory syndrome coronavirus 2 seroprevalence studies among blood donors: A scoping review
34894111	10.1002/ppul.25787	Pediatr Pulmonol	1	NA-QNA	Excluded: secondary research									Weighing policymaking: A narrative review of school closures as COVID-19 pandemic-mitigation strategies
34968773	10.1016/j.ijid.2021.12.353	Int J Infect Dis	1	NA-QNA	Excluded: secondary research									Seroprevalence of IgG antibodies against SARS-CoV-2 in India, March 2020 to August 2021: a systematic review and meta-analysis
35149106	10.1016/j.envres.2022.112911	Environ Res	1	NA-QNA	Excluded: secondary research									SARS-CoV-2 reinfections: Overview of efficacy and duration of natural and hybrid immunity
35219376	10.1016/S0140-6736(21)02867-1	Lancet	1	NA-QNA	Excluded: secondary research									Variation in the COVID-19 infection-fatality ratio by age, time, and geography during the pre-vaccine era: a systematic analysis
35306604	10.1007/s10654-022-00853-w	Eur J Epidemiol	1	NA-QNA	Excluded: secondary research									Infection fatality rate of COVID-19 in community-dwelling elderly populations
35490940	10.1016/j.jbspin.2022.105380	Joint Bone Spine	0	NA-QNA	Excluded: secondary research									Serological response to SARS-CoV-2 vaccination in patients with inflammatory rheumatic disease treated with disease modifying anti-rheumatic drugs: A cohort study and a meta-analysis
35564779	10.3390/ijerph19095384	Int J Environ Res Public Health	0	NA-QNA	Excluded: secondary research									SARS-CoV-2 Circulation in the School Setting: A Systematic Review and Meta-Analysis
35618305	10.1136/bmjgh-2022-008477	BMJ Glob Health	1	NA-QNA	Excluded: secondary research									Assessing the burden of COVID-19 in developing countries: systematic review, meta-analysis and public policy implications
35655237	10.1186/s40001-022-00710-2	Eur J Med Res	0	NA-QNA	Excluded: secondary research									SARS-CoV-2 seroprevalence around the world: an updated systematic review and meta-analysis
35742506	10.3390/ijerph19127257	Int J Environ Res Public Health	0	NA-QNA	Excluded: secondary research									Seroprevalence of SARS-CoV-2 Antibodies in Africa: A Systematic Review and Meta-Analysis
35816990	10.1016/j.micres.2022.127105	Microbiol Res	1	NA-QNA	Excluded: secondary research									A systematic review and meta-analysis of the IgA seroprevalence in COVID-19 patients: Is there a role for IgA in COVID-19 diagnosis or severity?
35943061	10.1002/14651858.CD015021	Cochrane Database Syst Rev	1	NA-QNA	Excluded: secondary research									Immunity after COVID-19 vaccination in people with higher risk of compromised immune status: a scoping review
35998978	10.1136/bmjgh-2022-008793	BMJ Glob Health	1	NA-QNA	Excluded: secondary research									SARS-CoV-2 infection in Africa: a systematic review and meta-analysis of standardised seroprevalence studies, from January 2020 to December 2021
36116538	10.1016/j.jhin.2022.09.001	J Hosp Infect	1	NA-QNA	Excluded: secondary research									Impact of COVID-19 on environmental services workers in healthcare settings: a scoping review
36141897	10.3390/ijerph191811629	Int J Environ Res Public Health	0	NA-QNA	Excluded: secondary research									SARS-CoV-2 Seroprevalence in Those Utilizing Public Transportation or Working in the Transportation Industry: A Rapid Review
36341800	10.1016/j.envres.2022.114655	Environ Res	1	NA-QNA	Excluded: secondary research									Age-stratified infection fatality rate of COVID-19 in the non-elderly population
36355774	10.1371/journal.pmed.1004107	PLoS Med	1	NA-QNA	Excluded: secondary research									Global SARS-CoV-2 seroprevalence from January 2020 to April 2022: A systematic review and meta-analysis of standardized population-based studies
34392826	10.17305/bjbms.2021.6340	Bosn J Basic Med Sci	0	NA-QNA	Excluded: did not assess seroprevalence						93.5			Sustained seroprevalence of SARS-CoV-2 antibodies one year after infection: one of the first COVID-19 cluster cases in Bosnia and Herzegovina
35276338	10.1016/j.annepidem.2022.03.002	Ann Epidemiol	1	NA-QNA	Excluded: did not assess seroprevalence						1.9			SARS-CoV-2 active infection prevalence and seroprevalence in the adult population of St. Louis County
35757607	10.3389/fpubh.2022.874741	Front Public Health	1	NA-QNA	Excluded: did not assess seroprevalence						80			Seroprevalence of Anti-S1-RBD Antibodies in Pre-pandemic and Pandemic Subjects From Hail Region, KSA
36821705		MSMR	0	NA-QNA	Excluded: did not assess seroprevalence						5.4			Seroepidemiologic Investigation of a COVID-19 Outbreak Aboard a U.S. Navy Ship
33427131	10.1017/ice.2020.1438	Infect Control Hosp Epidemiol	1	NA-QNA	Excluded: did not assess seroprevalence			100	99.8		1.8799999999999997			Seroprevalence of severe acute respiratory coronavirus virus 2 (SARS-CoV-2) antibodies by risk of exposure in a community health system
34611986	10.1111/irv.12915	Influenza Other Respir Viruses	1	NA-QNA	Excluded: did not assess seroprevalence									Early epidemiological investigations: World Health Organization UNITY protocols provide a standardized and timely international investigation framework during the COVID-19 pandemic
34935000	10.1016/S2666-7568(21)00304-4	Lancet Healthy Longev	1	NA-QNA	Excluded: did not assess seroprevalence									Estimating SARS-CoV-2 seroprevalence in long-term care: a window of opportunity
34961672	10.1016/j.tracli.2021.11.005	Transfus Clin Biol	0	NA-QNA	Excluded: did not assess seroprevalence									Seroprevalence of SARS-CoV-2 among blood donors: A practical serosurveillance tool for COVID-19
35042626	10.1016/j.jfma.2022.01.004	J Formos Med Assoc	0	NA-QNA	Excluded: did not assess seroprevalence						0			SARS-CoV-2 seroprevalence among blood donors, Chongqing, China, January 1 to May 31, 2020
35076367	10.3201/eid2802.212417	Emerg Infect Dis	1	NA-QNA	Excluded: did not assess seroprevalence						88.2			High Infection Attack Rate after SARS-CoV-2 Delta Surge, Chattogram, Bangladesh
35105642	10.1136/bmjopen-2021-054688	BMJ Open	1	NA-QNA	Excluded: did not assess seroprevalence									Prevalence and incidence of antibodies against SARS-CoV-2 among primary healthcare providers in Belgium during 1 year of the COVID-19 epidemic: prospective cohort study protocol
35105645	10.1136/bmjopen-2021-055515	BMJ Open	1	NA-QNA	Excluded: did not assess seroprevalence									Specchio-COVID19 cohort study: a longitudinal follow-up of SARS-CoV-2 serosurvey participants in the canton of Geneva, Switzerland
35140153	10.1136/bmjopen-2021-053237	BMJ Open	1	NA-QNA	Excluded: did not assess seroprevalence									Monitoring of SARS-CoV-2 seroprevalence among primary healthcare patients in the Barcelona Metropolitan Area: the SeroCAP sentinel network protocol
35197815	10.3389/ijph.2022.1604414	Int J Public Health	1	NA-QNA	Excluded: did not assess seroprevalence									COVID-19 in German Competitive Sports: Protocol for a Prospective Multicenter Cohort Study (CoSmo-S)
35293473	10.1590/1413-81232022273.20512021	Cien Saude Colet	0	NA-QNA	Excluded: did not assess seroprevalence									Reporting COVID-19 preprints: fast science in newspapers in the United States, the United Kingdom and Brazil
35397704	10.1007/s10654-022-00861-w	Eur J Epidemiol	1	NA-QNA	Excluded: did not assess seroprevalence									COVID-19 prevalence and mortality in longer-term care facilities
35698851	10.1002/ijgo.14291	Int J Gynaecol Obstet	1	NA-QNA	Excluded: did not assess seroprevalence									Response: Seroprevalence of SARS-CoV-2 antibodies among first-trimester pregnant women during the second wave of the pandemic in India
35908935	10.2188/jea.JE20220151	J Epidemiol	1	NA-QNA	Excluded: did not assess seroprevalence									Seropositivity for SARS-CoV-2 in a General Population: How Specific Is the Diagnostic?
35908936	10.2188/jea.JE20220202	J Epidemiol	1	NA-QNA	Excluded: did not assess seroprevalence									Response to the Letter to the Editor Regarding "Serologic Survey of IgG Against SARS-CoV-2 Among Hospital Visitors Without a History of SARS-CoV-2 Infection in Tokyo, 2020-2021"
36058546	10.1016/j.tracli.2022.08.150	Transfus Clin Biol	0	NA-QNA	Excluded: did not assess seroprevalence									Vaccination and SARS-CoV-2 seroprevalence in blood donors: Correspondence
36316001	10.4269/ajtmh.22-0522	Am J Trop Med Hyg	0	NA-QNA	Excluded: did not assess seroprevalence									Insufficient Number of Controls for Low SARS-CoV-2 Seroprevalence: Are the Positive Rates Statistically Different between Pre-pandemic and Post-pandemic Samples?
36377295	10.3346/jkms.2022.37.e331	J Korean Med Sci	0	NA-QNA	Excluded: did not assess seroprevalence									The Baseline Seroprevalence of SARS-CoV-2 Before the Omicron Surge in Korean Children - The Calm Before the Perfect Storm
33741259	10.1016/j.jmii.2021.02.008	J Microbiol Immunol Infect	1	NA-QNA	Excluded: did not assess seroprevalence									A simple rule for interpreting COVID-19 antibody test results, by seroprevalence and vaccination status
33853694	10.1017/ice.2021.167	Infect Control Hosp Epidemiol	1	NA-QNA	Excluded: did not assess seroprevalence									Healthcare-acquired coronavirus disease 2019 (COVID-19) is less symptomatic than community-acquired disease among healthcare workers
34043763	10.1093/cid/ciab495	Clin Infect Dis	1	NA-QNA	Excluded: did not assess seroprevalence									Risk of Reinfection After Seroconversion to Severe Acute Respiratory Syndrome Coronavirus 2 (SARS-CoV-2): A Population-based Propensity-score Matched Cohort Study
34218284	10.1093/cid/ciab607	Clin Infect Dis	1	NA-QNA	Excluded: did not assess seroprevalence									Long-Term Persistence of Spike Protein Antibody and Predictive Modeling of Antibody Dynamics After Infection With Severe Acute Respiratory Syndrome Coronavirus 2
34235708	10.1007/s11845-021-02700-5	Ir J Med Sci	0	NA-QNA	Excluded: did not assess seroprevalence									SARS-CoV-2 anti-nucleocapsid assay performance in healthcare workers at baseline and 6 months
34374351	10.3343/alm.2022.42.1.71	Ann Lab Med	0	NA-QNA	Excluded: did not assess seroprevalence									Performance Comparison of Five SARS-CoV-2 Antibody Assays for Seroprevalence Studies
34473254	10.1093/ecco-jcc/jjab153	J Crohns Colitis	1	NA-QNA	Excluded: did not assess seroprevalence									Adalimumab and Infliximab Impair SARS-CoV-2 Antibody Responses: Results from a Therapeutic Drug Monitoring Study in 11 422 Biologic-Treated Patients
34569101	10.1111/ctr.14495	Clin Transplant	0	NA-QNA	Excluded: did not assess seroprevalence									SARS-COV-2 vaccination with BNT162B2 in renal transplant patients: Risk factors for impaired response and immunological implications
34571020	10.1016/j.jpeds.2021.09.029	J Pediatr	1	NA-QNA	Excluded: did not assess seroprevalence									Dynamics of Reverse Transcription-Polymerase Chain Reaction and Serologic Test Results in Children with SARS-CoV-2 Infection
34605984	10.1007/s00406-021-01341-0	Eur Arch Psychiatry Clin Neurosci	1	NA-QNA	Excluded: did not assess seroprevalence									The link between Toxoplasma gondii infections and higher mortality in COVID-19 patients having schizophrenia
34633099	10.1002/jmv.27385	J Med Virol	1	NA-QNA	Excluded: did not assess seroprevalence									Discrepancy between frequent occurrence of COVID-19-like symptoms and low seroconversion rates among healthcare workers
34641757	10.1080/14767058.2021.1988563	J Matern Fetal Neonatal Med	0	NA-QNA	Excluded: did not assess seroprevalence									Prevalence of maternal obesity at delivery and association with maternal and neonatal outcomes
34718706	10.1093/labmed/lmab085	Lab Med	0	NA-QNA	Excluded: did not assess seroprevalence									Quantitative Detection of Anti-SARS-CoV-2 Antibodies Using Indirect ELISA
34757638	10.1002/jmv.27441	J Med Virol	1	NA-QNA	Excluded: did not assess seroprevalence									Changing predominant SARS-CoV-2 lineages drives successive COVID-19 waves in Malaysia, February 2020 to March 2021
34774892	10.1016/j.ajic.2021.10.042	Am J Infect Control	1	NA-QNA	Excluded: did not assess seroprevalence									Fear for CoViD-19 and reluctance to work among health care workers during the epidemic, a prospective monocentric cohort study
34787457	10.1128/JVI.00826-21	J Virol	1	NA-QNA	Excluded: did not assess seroprevalence									Ex Vivo and In Vivo CD46 Receptor Utilization by Species D Human Adenovirus Serotype 26 (HAdV26)
34788834	10.1093/infdis/jiab566	J Infect Dis	1	NA-QNA	Excluded: did not assess seroprevalence									Estimation of SARS-CoV-2 Infection Fatality Rate by Age and Comorbidity Status Using Antibody Screening of Blood Donors During the COVID-19 Epidemic in Denmark
34791024	10.1093/aje/kwab273	Am J Epidemiol	1	NA-QNA	Excluded: did not assess seroprevalence									Adjusting COVID-19 Seroprevalence Survey Results to Account for Test Sensitivity and Specificity
34845745	10.1002/jmv.27486	J Med Virol	1	NA-QNA	Excluded: did not assess seroprevalence									SARS-CoV-2 antibody kinetics in blood donors with a previously positive SARS-CoV-2 antibody test within a seroprevalence survey
34855513	10.1126/science.abi9069	Science	1	NA-QNA	Excluded: did not assess seroprevalence									Impact of community masking on COVID-19: A cluster-randomized trial in Bangladesh
34887175	10.1016/j.jiac.2021.11.020	J Infect Chemother	0	NA-QNA	Excluded: did not assess seroprevalence									Interpretations of SARS-CoV-2 IgM and IgG antibody titers in the seroepidemiological study of asymptomatic healthy volunteers
34895938	10.1016/j.vaccine.2021.11.081	Vaccine	1	NA-QNA	Excluded: did not assess seroprevalence									SARS-CoV-2-antibody response in health care workers after vaccination or natural infection in a longitudinal observational study
34955103	10.1017/ice.2021.523	Infect Control Hosp Epidemiol	1	NA-QNA	Excluded: did not assess seroprevalence									Coronavirus disease 2019 (COVID-19) vaccine intentions and uptake in a tertiary-care healthcare system: A longitudinal study
34963505	10.3201/eid2803.211993	Emerg Infect Dis	1	NA-QNA	Excluded: did not assess seroprevalence									Epidemiology of COVID-19 after Emergence of SARS-CoV-2 Gamma Variant, Brazilian Amazon, 2020-2021
34972613	10.1016/j.jadohealth.2021.11.021	J Adolesc Health	1	NA-QNA	Excluded: did not assess seroprevalence									Children and Adolescents' Behavioral Patterns in Response to Escalating COVID-19 Restriction Reveal Sex and Age Differences
34973474	10.1016/j.jcv.2021.105061	J Clin Virol	1	NA-QNA	Excluded: did not assess seroprevalence									Comparative performance of WANTAI ELISA for total immunoglobulin to receptor binding protein and an ELISA for IgG to spike protein in detecting SARS-CoV-2 antibodies in Kenyan populations
34980703	10.7883/yoken.JJID.2021.273	Jpn J Infect Dis	0	NA-QNA	Excluded: did not assess seroprevalence									Evaluation of a Lateral Flow Immunoassay COVIDTECH(®) SARS-CoV-2 IgM/IgG Antibody Rapid Test
34985331	10.1128/spectrum.00786-21	Microbiol Spectr	1	NA-QNA	Excluded: did not assess seroprevalence									SARS Antibody Testing in Children: Development of Oral Fluid Assays for IgG Measurements
34992110	10.1136/bmjopen-2021-052752	BMJ Open	1	NA-QNA	Excluded: did not assess seroprevalence									SARS-CoV-2 antibody prevalence and correlates of six ethnic groups living in Amsterdam, the Netherlands: a population-based cross-sectional study, June-October 2020
35019677	10.1128/spectrum.01564-21	Microbiol Spectr	1	NA-QNA	Excluded: did not assess seroprevalence									A Trans-Governmental Collaboration to Independently Evaluate SARS-CoV-2 Serology Assays
35020852	10.1093/cei/uxab018	Clin Exp Immunol	1	NA-QNA	Excluded: did not assess seroprevalence									SARS-CoV-2 vaccine responses following CD20-depletion treatment in patients with haematological and rheumatological disease: a West Midlands Research Consortium study
35026841	10.1093/cid/ciac020	Clin Infect Dis	1	NA-QNA	Excluded: did not assess seroprevalence									Trend in Sensitivity of Severe Acute Respiratory Syndrome Coronavirus 2 (SARS-CoV-2) Serology One Year After Mild and Asymptomatic Coronavirus Disease 2019 (COVID-19): Unpacking Potential Bias in Seroprevalence Studies
35044204	10.1128/jcm.02390-21	J Clin Microbiol	1	NA-QNA	Excluded: did not assess seroprevalence									Differentiation of Individuals Previously Infected with and Vaccinated for SARS-CoV-2 in an Inner-City Emergency Department
35061843	10.1371/journal.pone.0262868	PLoS One	1	NA-QNA	Excluded: did not assess seroprevalence									Development of a quantitative COVID-19 multiplex assay and its use for serological surveillance in a low SARS-CoV-2 incidence community
35062361	10.3390/v14010157	Viruses	1	NA-QNA	Excluded: did not assess seroprevalence									Bayesian Inference of State-Level COVID-19 Basic Reproduction Numbers across the United States
35067773	10.1007/s11538-022-00992-x	Bull Math Biol	1	NA-QNA	Excluded: did not assess seroprevalence									The Heterogeneous Severity of COVID-19 in African Countries: A Modeling Approach
35068289	10.1080/10428194.2022.2027403	Leuk Lymphoma	0	NA-QNA	Excluded: did not assess seroprevalence									Long-term persistence of natural anti-SARS-CoV-2 antibodies and mild impact of SARS-CoV-2 infection in CML patients: results from a seroprevalence study
35077719	10.1016/j.jviromet.2022.114475	J Virol Methods	0	NA-QNA	Excluded: did not assess seroprevalence									Detection and quantification of antibody to SARS CoV 2 receptor binding domain provides enhanced sensitivity, specificity and utility
35077881	10.1016/j.ijid.2022.01.041	Int J Infect Dis	1	NA-QNA	Excluded: did not assess seroprevalence									Long-term detection of SARS-CoV-2 antibodies after infection and risk of re-infection
35078847	10.1136/bmjopen-2021-055649	BMJ Open	1	NA-QNA	Excluded: did not assess seroprevalence									Study protocol for monitoring SARS-CoV-2 infection and its determinants in Catalonia (Spain): an observational and participatory research approach in a Sentinel Network of Schools
35078848	10.1136/bmjopen-2021-055721	BMJ Open	1	NA-QNA	Excluded: did not assess seroprevalence									University population-based prospective cohort study of SARS-CoV-2 infection and immunity (SARSSURV-ULiège): a study protocol
35086612	10.2807/1560-7917.ES.2022.27.4.2002076	Euro Surveill	1	NA-QNA	Excluded: did not assess seroprevalence									Variability in detection of SARS-CoV-2-specific antibody responses following mild infection: a prospective multicentre cross-sectional study, London, United Kingdom, 17 April to 17 July 2020
35100295	10.1371/journal.pone.0262897	PLoS One	1	NA-QNA	Excluded: did not assess seroprevalence									Assessing the performance of a serological point-of-care test in measuring detectable antibodies against SARS-CoV-2
35115570	10.1038/s41598-022-05640-x	Sci Rep	1	NA-QNA	Excluded: did not assess seroprevalence									Simple, sensitive, specific self-sampling assay secures SARS-CoV-2 antibody signals in sero-prevalence and post-vaccine studies
35123418	10.1186/s12879-022-07094-y	BMC Infect Dis	1	NA-QNA	Excluded: did not assess seroprevalence									Reinfection by the SARS-CoV-2 Gamma variant in blood donors in Manaus, Brazil
35143473	10.1371/journal.pbio.3001531	PLoS Biol	1	NA-QNA	Excluded: did not assess seroprevalence									SARS-CoV-2 antibodies protect against reinfection for at least 6 months in a multicentre seroepidemiological workplace cohort
35145115	10.1038/s41598-021-04494-z	Sci Rep	1	NA-QNA	Excluded: did not assess seroprevalence									Inference on the dynamics of COVID-19 in the United States
35150457	10.1111/apa.16287	Acta Paediatr	1	NA-QNA	Excluded: did not assess seroprevalence									Seroprevalence and T-cell response in 32 children 10 months after COVID-19
35152885	10.1186/s12879-022-07095-x	BMC Infect Dis	1	NA-QNA	Excluded: did not assess seroprevalence									RT-PCR negative COVID-19
35153047	10.1016/j.cll.2021.10.005	Clin Lab Med	0	NA-QNA	Excluded: did not assess seroprevalence									Performance Evaluation of Lateral Flow Assays for Coronavirus Disease-19 Serology
35157072	10.1093/ije/dyac015	Int J Epidemiol	1	NA-QNA	Excluded: did not assess seroprevalence									SARS-CoV-2 infection fatality rate after the first epidemic wave in Mexico
35167956	10.1016/j.aohep.2022.100684	Ann Hepatol	1	NA-QNA	Excluded: did not assess seroprevalence									Seroprevalence of hepatitis B and C viruses in moderate and severe COVID-19 inpatients: A cross-sectional study at a referral center in Mexico
35184764	10.1017/S0950268822000280	Epidemiol Infect	0	NA-QNA	Excluded: did not assess seroprevalence									COVID-19 seroprevalence amongst healthcare workers: potential biases in estimating infection prevalence
35192547	10.1172/jci.insight.154187	JCI Insight	1	NA-QNA	Excluded: did not assess seroprevalence									CMV-associated T cell and NK cell terminal differentiation does not affect immunogenicity of ChAdOx1 vaccination
35196794	10.1128/spectrum.01454-21	Microbiol Spectr	1	NA-QNA	Excluded: did not assess seroprevalence									Evaluation of the Performance of a Multiplexed Serological Assay in the Detection of SARS-CoV-2 Infections in a Predominantly Vaccinated Population
35196819	10.1128/spectrum.02563-21	Microbiol Spectr	1	NA-QNA	Excluded: did not assess seroprevalence									Estimating SARS-CoV-2 Seroprevalence in Canadian Blood Donors, April 2020 to March 2021: Improving Accuracy with Multiple Assays
35217624	10.1073/pnas.2122090119	Proc Natl Acad Sci U S A	1	NA-QNA	Excluded: did not assess seroprevalence									Lack of association between pandemic chilblains and SARS-CoV-2 infection
35218170	10.1515/cclm-2022-0037	Clin Chem Lab Med	1	NA-QNA	Excluded: did not assess seroprevalence									Continuous monitoring of SARS-CoV-2 seroprevalence in children using residual blood samples from routine clinical chemistry
35229172	10.1007/s00216-022-03966-z	Anal Bioanal Chem	0	NA-QNA	Excluded: did not assess seroprevalence									Low-entry-barrier point-of-care testing of anti-SARS-CoV-2 IgG in the population of Upper Austria from December 2020 until April 2021-a feasible surveillance strategy for post-pandemic monitoring?
35229302	10.1002/jmv.27682	J Med Virol	1	NA-QNA	Excluded: did not assess seroprevalence									The SARS-CoV-2 pandemic in Germany may represent the sum of a large number of local but independent epidemics each initiated by individuals aged 10-19 years, middle-aged males, or elderly individuals
35231609	10.1016/j.ijid.2022.02.052	Int J Infect Dis	1	NA-QNA	Excluded: did not assess seroprevalence									Performance evaluation of novel fluorescent-based lateral flow immunoassay (LFIA) for rapid detection and quantification of total anti-SARS-CoV-2 S-RBD binding antibodies in infected individuals
35243596	10.1007/s11030-022-10405-9	Mol Divers	0	NA-QNA	Excluded: did not assess seroprevalence									Defective ORF8 dimerization in SARS-CoV-2 delta variant leads to a better adaptive immune response due to abrogation of ORF8-MHC1 interaction
35251012	10.3389/fimmu.2022.828053	Front Immunol	1	NA-QNA	Excluded: did not assess seroprevalence									Comparative Magnitude and Persistence of Humoral SARS-CoV-2 Vaccination Responses in the Adult Population in Germany
35252025	10.3389/fcimb.2022.787987	Front Cell Infect Microbiol	1	NA-QNA	Excluded: did not assess seroprevalence									Diagnostic Performance of Seven Commercial COVID-19 Serology Tests Available in South America
35266818	10.1128/spectrum.01405-21	Microbiol Spectr	1	NA-QNA	Excluded: did not assess seroprevalence									Performance of Immunoglobulin G Serology on Finger Prick Capillary Dried Blood Spot Samples to Detect a SARS-CoV-2 Antibody Response
35270823	10.3390/ijerph19053129	Int J Environ Res Public Health	0	NA-QNA	Excluded: did not assess seroprevalence									Residential Mobility of a Cohort of Homeless People in Times of Crisis: COVID-19 Pandemic in a European Metropolis
35278248	10.1002/rmv.2338	Rev Med Virol	1	NA-QNA	Excluded: did not assess seroprevalence									Human adenovirus type 26 basic biology and its usage as vaccine vector
35278727	10.1016/j.oret.2022.02.004	Ophthalmol Retina	1	NA-QNA	Excluded: did not assess seroprevalence									Hemi- and Central Retinal Vein Occlusion Associated with COVID-19 Infection in Young Patients without Known Risk Factors
35279232	10.1016/S0140-6736(21)02796-3	Lancet	1	NA-QNA	Excluded: did not assess seroprevalence									Estimating excess mortality due to the COVID-19 pandemic: a systematic analysis of COVID-19-related mortality, 2020-21
35295967	10.3389/ijph.2022.1604506	Int J Public Health	1	NA-QNA	Excluded: did not assess seroprevalence									The Corona Immunitas Digital Follow-Up eCohort to Monitor Impacts of the SARS-CoV-2 Pandemic in Switzerland: Study Protocol and First Results
35320286	10.1371/journal.pone.0263627	PLoS One	1	NA-QNA	Excluded: did not assess seroprevalence									Longitudinal profile of antibody response to SARS-CoV-2 in patients with COVID-19 in a setting from Sub-Saharan Africa: A prospective longitudinal study
35323449	10.3390/bios12030179	Biosensors (Basel)	1	NA-QNA	Excluded: did not assess seroprevalence									Microfluidics-Based Biosensing Platforms: Emerging Frontiers in Point-of-Care Testing SARS-CoV-2 and Seroprevalence
35337044	10.3390/v14030637	Viruses	1	NA-QNA	Excluded: did not assess seroprevalence									Persistence of Naturally Acquired and Functional SARS-CoV-2 Antibodies in Blood Donors One Year after Infection
35351016	10.1186/s12879-022-07262-0	BMC Infect Dis	1	NA-QNA	Excluded: did not assess seroprevalence									Age-specific rate of severe and critical SARS-CoV-2 infections estimated with multi-country seroprevalence studies
35358263	10.1371/journal.pone.0266086	PLoS One	1	NA-QNA	Excluded: did not assess seroprevalence									Evaluation of SARS-CoV-2 antibody point of care devices in the laboratory and clinical setting
35363818	10.1371/journal.pone.0266184	PLoS One	1	NA-QNA	Excluded: did not assess seroprevalence									Validation of xMAP SARS-CoV-2 Multi-Antigen IgG assay in Nigeria
35369854	10.1080/22221751.2022.2059401	Emerg Microbes Infect	1	NA-QNA	Excluded: did not assess seroprevalence									Safety and immunogenicity of inactivated SARS-CoV-2 vaccines in people living with HIV
35379422	10.1016/j.mayocp.2022.02.002	Mayo Clin Proc	1	NA-QNA	Excluded: did not assess seroprevalence									Identification of Natural SARS-CoV-2 Infection in Seroprevalence Studies Among Vaccinated Populations
35394966	10.1097/EDE.0000000000001488	Epidemiology	1	NA-QNA	Excluded: did not assess seroprevalence									Beyond Vaccination Rates: A Synthetic Random Proxy Metric of Total SARS-CoV-2 Immunity Seroprevalence in the Community
35400044	10.3389/fpubh.2022.810353	Front Public Health	1	NA-QNA	Excluded: did not assess seroprevalence									Sero-Surveillance to Monitor the Trend of SARS-CoV-2 Infection Transmission in India: Study Protocol for a Multi Site, Community Based Longitudinal Cohort Study
35405084	10.1016/S0140-6736(22)00484-6	Lancet	1	NA-QNA	Excluded: did not assess seroprevalence									Estimating global, regional, and national daily and cumulative infections with SARS-CoV-2 through Nov 14, 2021: a statistical analysis
35410860	10.1503/cmaj.210873	CMAJ	1	NA-QNA	Excluded: did not assess seroprevalence									Predictors of severe illness in children with multisystem inflammatory syndrome after SARS-CoV-2 infection: a multicentre cohort study
35411997	10.1111/tmi.13752	Trop Med Int Health	1	NA-QNA	Excluded: did not assess seroprevalence									Outcomes of laboratory-confirmed SARS-CoV-2 infection in the Omicron-driven fourth wave compared with previous waves in the Western Cape Province, South Africa
35438175	10.1093/cid/ciac290	Clin Infect Dis	1	NA-QNA	Excluded: did not assess seroprevalence									Two-Dose Severe Acute Respiratory Syndrome Coronavirus 2 Vaccine Effectiveness With Mixed Schedules and Extended Dosing Intervals: Test-Negative Design Studies From British Columbia and Quebec, Canada
35439407	10.17420/ap6801.407	Ann Parasitol	0	NA-QNA	Excluded: did not assess seroprevalence									Serum levels of C-reactive protein and ferritin in COVID-19 patients infected with Toxoplasma gondii
35439957	10.1186/s12879-022-07361-y	BMC Infect Dis	1	NA-QNA	Excluded: did not assess seroprevalence									The role and diagnostic accuracy of serology for COVID-19
35469875	10.1016/j.scitotenv.2022.155410	Sci Total Environ	1	NA-QNA	Excluded: did not assess seroprevalence									Use of wastewater surveillance for early detection of Alpha and Epsilon SARS-CoV-2 variants of concern and estimation of overall COVID-19 infection burden
35481830	10.1128/spectrum.01967-21	Microbiol Spectr	1	NA-QNA	Excluded: did not assess seroprevalence									Serological Follow-Up Study Indicates High Seasonal Coronavirus Infection and Reinfection Rates in Early Childhood
35486976	10.1016/j.biopha.2022.112997	Biomed Pharmacother	1	NA-QNA	Excluded: did not assess seroprevalence									Seroprevalence of SARS-CoV-2-specific antibodies and vaccination-related adverse events in systemic lupus erythematosus and rheumatoid arthritis
35501710	10.1186/s12887-022-03308-z	BMC Pediatr	0	NA-QNA	Excluded: did not assess seroprevalence									The clinical features and estimated incidence of MIS-C in Cape Town, South Africa
35551285	10.1371/journal.pone.0268057	PLoS One	1	NA-QNA	Excluded: did not assess seroprevalence									Exposure factors associated with SARS-CoV-2 seroprevalence during the first eight months of the COVID-19 pandemic in the Netherlands: A cross-sectional study
35562700	10.1186/s12879-022-07425-z	BMC Infect Dis	1	NA-QNA	Excluded: did not assess seroprevalence									Analyzing inherent biases in SARS-CoV-2 PCR and serological epidemiologic metrics
35570951	10.3389/fpubh.2022.832444	Front Public Health	1	NA-QNA	Excluded: did not assess seroprevalence									COVID-19 Vaccine Intentions and Perceptions Among Public School Staff of the Greater Vancouver Metropolitan Area, British Columbia, Canada
35573077	10.1155/2022/7833623	J Environ Public Health	0	NA-QNA	Excluded: did not assess seroprevalence									Prevalence of SARS-CoV-2 Antibodies in Laboratory Healthcare Workers at Assiut University Hospital, Egypt
35574677	10.1128/jcm.00075-22	J Clin Microbiol	1	NA-QNA	Excluded: did not assess seroprevalence									Fcγ-Receptor-Based Enzyme-Linked Immunosorbent Assays for Sensitive, Specific, and Persistent Detection of Anti-SARS-CoV-2 Nucleocapsid Protein IgG Antibodies in Human Sera
35575594	10.1128/spectrum.02709-21	Microbiol Spectr	1	NA-QNA	Excluded: did not assess seroprevalence									Evaluation of the Roche SARS-CoV-2 Rapid Antibody Test in Samples from Vaccinated Individuals
35580458	10.1016/j.epidem.2022.100572	Epidemics	1	NA-QNA	Excluded: did not assess seroprevalence									Applying mixture model methods to SARS-CoV-2 serosurvey data from Geneva
35586986	10.1128/msphere.00179-22	mSphere	1	NA-QNA	Excluded: did not assess seroprevalence									PARIS and SPARTA: Finding the Achilles' Heel of SARS-CoV-2
35587156	10.1080/21505594.2022.2073025	Virulence	1	NA-QNA	Excluded: did not assess seroprevalence									Repertoires of SARS-CoV-2 epitopes targeted by antibodies vary according to severity of COVID-19
35589344	10.1136/bmjopen-2022-061345	BMJ Open	1	NA-QNA	Excluded: did not assess seroprevalence									SARS-CoV-2 humoral immune response in patients with cardiovascular risk factors: the COmmunity Cohort Study protocol
35589453	10.1016/j.vaccine.2022.05.009	Vaccine	1	NA-QNA	Excluded: did not assess seroprevalence									Identifying immunity gaps for measles using Belgian serial serology data
35595824	10.1038/s41598-022-12517-6	Sci Rep	1	NA-QNA	Excluded: did not assess seroprevalence									Transmission dynamics of SARS-CoV-2 in a strictly-Orthodox Jewish community in the UK
35607854	10.1111/trf.16943	Transfusion	0	NA-QNA	Excluded: did not assess seroprevalence									How do we…form and coordinate a national serosurvey of SARS-CoV-2 within the blood collection industry?
35612315	10.1128/spectrum.02471-21	Microbiol Spectr	1	NA-QNA	Excluded: did not assess seroprevalence									Development and Implementation of Dried Blood Spot-Based COVID-19 Serological Assays for Epidemiologic Studies
35613771	10.1136/bmjopen-2021-059869	BMJ Open	1	NA-QNA	Excluded: did not assess seroprevalence									Risk of COVID-19 re-infection and its predictors (CORES): protocol for a community-based longitudinal cohort study in Vellore, India
35613821	10.1136/bmjopen-2021-052130	BMJ Open	1	NA-QNA	Excluded: did not assess seroprevalence									SARS-CoV-2 RBD-specific and NP-specific antibody response of healthcare workers in the westernmost Austrian state Vorarlberg: a prospective cohort study
35632653	10.3390/v14050913	Viruses	1	NA-QNA	Excluded: did not assess seroprevalence									Longitudinal Randomized Cohort Study of SARS-CoV-2 Antibody Seroprevalence in the St. Petersburg Population
35636311	10.1016/j.epidem.2022.100581	Epidemics	1	NA-QNA	Excluded: did not assess seroprevalence									A country-specific model of COVID-19 vaccination coverage needed for herd immunity in adult only or population wide vaccination programme
35640462	10.1016/j.vhri.2022.04.004	Value Health Reg Issues	1	NA-QNA	Excluded: did not assess seroprevalence									Cost-Effectiveness Analysis of Strategies of COVID-19 Vaccination in Colombia: Comparison of High-Risk Prioritization and No Prioritization Strategies With the Absence of a Vaccination Plan
35641529	10.1038/s41467-022-30711-y	Nat Commun	1	NA-QNA	Excluded: did not assess seroprevalence									A framework for reconstructing SARS-CoV-2 transmission dynamics using excess mortality data
35647696	10.1128/spectrum.01054-22	Microbiol Spectr	1	NA-QNA	Excluded: did not assess seroprevalence									Evaluation of a Multiplex Bead Assay against Single-Target Assays for Detection of IgG Antibodies to SARS-CoV-2
35648370	10.1007/s15010-022-01830-x	Infection	1	NA-QNA	Excluded: did not assess seroprevalence									The humoral immune response more than one year after SARS-CoV-2 infection: low detection rate of anti-nucleocapsid antibodies via Euroimmun ELISA
35654010	10.1159/000524553	Gerontology	0	NA-QNA	Excluded: did not assess seroprevalence									Cross-Sectional Analysis of Risk Factors for Outbreak of COVID-19 in Nursing Homes for Older Adults in the Community of Madrid
35659911	10.1016/S2214-109X(22)00233-9	Lancet Glob Health	1	NA-QNA	Excluded: did not assess seroprevalence									COVID-19 in the 47 countries of the WHO African region: a modelling analysis of past trends and future patterns
35691330	10.1016/j.actatropica.2022.106551	Acta Trop	1	NA-QNA	Excluded: did not assess seroprevalence									Seroprevalence of SARS-CoV-2 on health professionals via Bayesian estimation: a Brazilian case study before and after vaccines
35714396	10.1016/j.jiph.2022.06.001	J Infect Public Health	1	NA-QNA	Excluded: did not assess seroprevalence									Low prevalence of community-acquired influenza coinfections among COVID-19 patients in Al-Madinah, Saudi Arabia: A retrospective cohort study
35746693	10.3390/v14061222	Viruses	1	NA-QNA	Excluded: did not assess seroprevalence									SARS-CoV-2 Infection Is Associated with Uncontrolled HIV Viral Load in Non-Hospitalized HIV-Infected Patients from Gugulethu, South Africa
35749696	10.1093/cid/ciac401	Clin Infect Dis	1	NA-QNA	Excluded: did not assess seroprevalence									Severe Acute Respiratory Syndrome Coronavirus 2 (SARS-CoV-2) in Africa: Current Considerations and Future Projections
35751630	10.1111/tme.12893	Transfus Med	0	NA-QNA	Excluded: did not assess seroprevalence									Detection frequencies and viral load distribution of parvovirus B19 DNA in blood and plasma donations in England
35770982	10.1128/spectrum.01026-22	Microbiol Spectr	1	NA-QNA	Excluded: did not assess seroprevalence									SARS-CoV-2 Seroconversion in Response to Infection and Vaccination: a Time Series Local Study in Brazil
35785530	10.7326/M22-1300	Ann Intern Med	1	NA-QNA	Excluded: did not assess seroprevalence									Antinucleocapsid Antibodies After SARS-CoV-2 Infection in the Blinded Phase of the Randomized, Placebo-Controlled mRNA-1273 COVID-19 Vaccine Efficacy Clinical Trial
35798681	10.1002/jmv.27982	J Med Virol	1	NA-QNA	Excluded: did not assess seroprevalence									The variant-specific burden of SARS-CoV-2 in Michigan: March 2020 through November 2021
35799167	10.1186/s12889-022-13666-z	BMC Public Health	1	NA-QNA	Excluded: did not assess seroprevalence									Protocol of the Luebeck longitudinal investigation of SARS-CoV-2 infection (ELISA) study - a prospective population-based cohort study
35799990	10.11613/BM.2022.020705	Biochem Med (Zagreb)	1	NA-QNA	Excluded: did not assess seroprevalence									Determining the SARS-CoV-2 serological immunoassay test performance indices based on the test results frequency distribution
35833317	10.1080/03009742.2022.2092269	Scand J Rheumatol	0	NA-QNA	Excluded: did not assess seroprevalence									Presence of SARS-CoV-2 antibodies in patients with COVID-19 like symptoms from the IENIMINI cohort
35844588	10.3389/fimmu.2022.896151	Front Immunol	1	NA-QNA	Excluded: did not assess seroprevalence									Cellular and Humoral Immune Response to a Third Dose of BNT162b2 COVID-19 Vaccine - A Prospective Observational Study
35868337	10.3201/eid2809.220729	Emerg Infect Dis	1	NA-QNA	Excluded: did not assess seroprevalence									Longitudinal SARS-CoV-2 Nucleocapsid Antibody Kinetics, Seroreversion, and Implications for Seroepidemiologic Studies
35879824	10.1177/03000605221099458	J Int Med Res	0	NA-QNA	Excluded: did not assess seroprevalence									Features of antibody responses after SARS-COV-2 infection in healthcare workers in the first wave of COVID-19 pandemic in Mexico City
35891753	10.22092/ARI.2021.356677.1890	Arch Razi Inst	0	NA-QNA	Excluded: did not assess seroprevalence									Application and Validation of SARS-CoV-2 RBD Neutralizing ELISA Assay
35897433	10.3390/ijerph19159050	Int J Environ Res Public Health	0	NA-QNA	Excluded: did not assess seroprevalence									Association between Social Engagements and Stigmatization of COVID-19 Infection among Community Population in Japan
35902675	10.1038/s41598-022-17241-9	Sci Rep	1	NA-QNA	Excluded: did not assess seroprevalence									Cross-reactive immunity against SARS-CoV-2 N protein in Central and West Africa precedes the COVID-19 pandemic
35934325	10.1016/j.sste.2022.100517	Spat Spatiotemporal Epidemiol	0	NA-QNA	Excluded: did not assess seroprevalence									Identification of the first COVID-19 infections in the US using a retrospective analysis (REMEDID)
35938938	10.1080/17843286.2022.2108978	Acta Clin Belg	0	NA-QNA	Excluded: did not assess seroprevalence									The prospective screening for SARS-CoV-2 S1/S2 antibodies delineates the factual incidence of COVID-19 and shows a sustained serological response post COVID-19 in kidney transplant recipients
35945197	10.1038/s41467-022-31860-w	Nat Commun	1	NA-QNA	Excluded: did not assess seroprevalence									A strategy to assess spillover risk of bat SARS-related coronaviruses in Southeast Asia
35946770	10.1590/1806-9282.20220078	Rev Assoc Med Bras (1992)	0	NA-QNA	Excluded: did not assess seroprevalence									Self-reported symptoms and seroprevalence against SARS-CoV-2 in the population of Mato Grosso: a household-based survey in 2020
35951278	10.1007/s10654-022-00895-0	Eur J Epidemiol	1	NA-QNA	Excluded: did not assess seroprevalence									The estimated disease burden of acute COVID-19 in the Netherlands in 2020, in disability-adjusted life-years
35953349	10.1016/j.ijmmb.2022.07.009	Indian J Med Microbiol	0	NA-QNA	Excluded: did not assess seroprevalence									Neutralizing antibody responses to SARS-CoV-2: A population based seroepidemiological analysis
35961504	10.1016/j.jiac.2022.08.002	J Infect Chemother	0	NA-QNA	Excluded: did not assess seroprevalence									Inferring the true number of SARS-CoV-2 infections in Japan
35962242	10.1007/s00431-022-04587-5	Eur J Pediatr	1	NA-QNA	Excluded: did not assess seroprevalence									Risk for severe outcomes of COVID-19 and PIMS-TS in children with SARS-CoV-2 infection in Germany
35964473	10.1016/j.socscimed.2022.115237	Soc Sci Med	1	NA-QNA	Excluded: did not assess seroprevalence									"We've all got the virus inside us now": Disaggregating public health relations and responsibilities for health protection in pandemic London
35976427	10.1007/s00253-022-12113-8	Appl Microbiol Biotechnol	1	NA-QNA	Excluded: did not assess seroprevalence									Development of robust, indigenous ELISA for detection of IgG antibodies against CoV-2 N and S proteins: mass screening
35987470	10.1016/j.ijid.2022.07.053	Int J Infect Dis	1	NA-QNA	Excluded: did not assess seroprevalence									Nucleocapsid and spike antibody responses following virologically confirmed SARS-CoV-2 infection: an observational analysis in the Virus Watch community cohort
36005017	10.3390/bios12080621	Biosensors (Basel)	1	NA-QNA	Excluded: did not assess seroprevalence									A Rapid and Sensitive Microfluidics-Based Tool for Seroprevalence Immunity Assessment of COVID-19 and Vaccination-Induced Humoral Antibody Response at the Point of Care
36013487	10.3390/medicina58081020	Medicina (Kaunas)	0	NA-QNA	Excluded: did not assess seroprevalence									Seroprevalence of Anti-Hepatitis E Virus Antibodies among Patients from a Tertiary Hospital from Northeast Romania
36038707	10.1007/s15010-022-01910-y	Infection	1	NA-QNA	Excluded: did not assess seroprevalence									SARS-CoV-2 infection in technology-dependent children: a multicenter case series
36040963	10.1371/journal.pcbi.1010465	PLoS Comput Biol	1	NA-QNA	Excluded: did not assess seroprevalence									Reconstructing the course of the COVID-19 epidemic over 2020 for US states and counties: Results of a Bayesian evidence synthesis model
36048716	10.1021/acsbiomaterials.2c00509	ACS Biomater Sci Eng	1	NA-QNA	Excluded: did not assess seroprevalence									Electrochemical Immunosensors Based on Zinc Oxide Nanorods for Detection of Antibodies Against SARS-CoV-2 Spike Protein in Convalescent and Vaccinated Individuals
36057544	10.1186/s12879-022-07696-6	BMC Infect Dis	1	NA-QNA	Excluded: did not assess seroprevalence									Kinetics of humoral immune response over 17 months of COVID-19 pandemic in a large cohort of healthcare workers in Spain: the ProHEpiC-19 study
36062538	10.1017/S0950268822001339	Epidemiol Infect	0	NA-QNA	Excluded: did not assess seroprevalence									Sex and age differences in the proportion of experienced symptoms by SARS-CoV-2 serostatus in a community-based cross-sectional study
36067868	10.1016/j.jinf.2022.08.032	J Infect	1	NA-QNA	Excluded: did not assess seroprevalence									Early seasonal coronavirus seroconversion did not produce cross-protective SARS-CoV-2 antibodies
36074784	10.1371/journal.pmed.1004093	PLoS Med	1	NA-QNA	Excluded: did not assess seroprevalence									Structural factors associated with SARS-CoV-2 infection risk in an urban slum setting in Salvador, Brazil: A cross-sectional survey
36078851	10.3390/ijerph191711137	Int J Environ Res Public Health	0	NA-QNA	Excluded: did not assess seroprevalence									A Statistical Model of COVID-19 Infection Incidence in the Southern Indian State of Tamil Nadu
36082886	10.5005/japi-11001-0092	J Assoc Physicians India	0	NA-QNA	Excluded: did not assess seroprevalence									COVID-19 Antibodies as Predictor of Severe Dengue among Hospitalized Children with Dengue Illness in the Post-third-wave Period of COVID-19 Infection in India
36084125	10.1371/journal.pone.0273694	PLoS One	1	NA-QNA	Excluded: did not assess seroprevalence									Methodology to estimate natural- and vaccine-induced antibodies to SARS-CoV-2 in a large geographic region
36088214	10.1016/j.transci.2022.103569	Transfus Apher Sci	0	NA-QNA	Excluded: did not assess seroprevalence									Exploring the unseen effect of COVID 19 pandemic on blood transfusion services in a tertiary care centre
36104051	10.15537/smj.2022.43.9.20220379	Saudi Med J	0	NA-QNA	Excluded: did not assess seroprevalence									Seroprevalence of community-acquired atypical bacterial pneumonia among adult COVID-19 patients from a single center in Al Madinah Al Munawarah, Saudi Arabia: A retrospective cohort study
36121535	10.1007/s10875-022-01355-w	J Clin Immunol	1	NA-QNA	Excluded: did not assess seroprevalence									Long-Term Antibody Response to SARS-CoV-2 in Children
36138385	10.1186/s12889-022-14202-9	BMC Public Health	1	NA-QNA	Excluded: did not assess seroprevalence									COVID-19 vaccines effectiveness against symptomatic SARS-CoV-2 during Delta variant surge: a preliminary assessment from a case-control study in St. Petersburg, Russia
36149912	10.1371/journal.pone.0273776	PLoS One	1	NA-QNA	Excluded: did not assess seroprevalence									Status of the HIV epidemic in Manicaland, east Zimbabwe prior to the outbreak of the COVID-19 pandemic
36152125	10.1007/s11684-022-0930-5	Front Med	1	NA-QNA	Excluded: did not assess seroprevalence									Seroprevalence of influenza viruses in Shandong, Northern China during the COVID-19 pandemic
36152635	10.1016/S2468-1253(22)00302-8	Lancet Gastroenterol Hepatol	1	NA-QNA	Excluded: did not assess seroprevalence									Decrease in uptake of SARS-CoV-2 vaccine in patients with inflammatory bowel disease on intravenous biological therapy
36162285	10.1016/j.diagmicrobio.2022.115807	Diagn Microbiol Infect Dis	0	NA-QNA	Excluded: did not assess seroprevalence									Reliable estimation of SARS-CoV-2 anti-spike protein IgG titers from single dilution optical density values in serologic surveys
36166227	10.1001/jamanetworkopen.2022.33454	JAMA Netw Open	1	NA-QNA	Excluded: did not assess seroprevalence									Association of SARS-CoV-2 Seropositivity With Myalgic Encephalomyelitis and/or Chronic Fatigue Syndrome Among Children and Adolescents in Germany
36173112	10.1128/msphere.00257-22	mSphere	1	NA-QNA	Excluded: did not assess seroprevalence									Concordance of SARS-CoV-2 Antibody Results during a Period of Low Prevalence
36174438	10.1016/j.puhe.2022.08.008	Public Health	1	NA-QNA	Excluded: did not assess seroprevalence									Simple approximation of sample size for precise estimates of SARS-CoV-2 infection from point-seroprevalence studies
36175506	10.1038/s41598-022-20747-x	Sci Rep	1	NA-QNA	Excluded: did not assess seroprevalence									Seroepidemiological study of factors affecting anti-spike IgG antibody titers after a two-dose mRNA COVID-19 vaccination in 3744 healthy Japanese volunteers
36190405	10.1128/spectrum.02046-22	Microbiol Spectr	1	NA-QNA	Excluded: did not assess seroprevalence									Neutralizing SARS-CoV-2 Spike Antibodies against Omicron in Paired Samples after Two or Three Doses of mRNA Vaccine
36193865	10.1111/trf.17140	Transfusion	0	NA-QNA	Excluded: did not assess seroprevalence									How do we decide how representative our donors are for public health surveillance?
36198315	10.3201/eid2811.220365	Emerg Infect Dis	1	NA-QNA	Excluded: did not assess seroprevalence									Crimean-Congo Hemorrhagic Fever Outbreak in Refugee Settlement during COVID-19 Pandemic, Uganda, April 2021
36208669	10.1016/j.jtbi.2022.111296	J Theor Biol	0	NA-QNA	Excluded: did not assess seroprevalence									Analysis of serological surveys of antibodies to SARS-CoV-2 in the United States to estimate parameters needed for transmission modeling and to evaluate and improve the accuracy of predictions
36211396	10.3389/fimmu.2022.984376	Front Immunol	1	NA-QNA	Excluded: did not assess seroprevalence									Impact of vaccination on hospitalization and mortality from COVID-19 in patients with primary and secondary immunodeficiency: The United Kingdom experience
36222529	10.1128/jcm.00995-22	J Clin Microbiol	1	NA-QNA	Excluded: did not assess seroprevalence									Selection, Characterization, Calibration, and Distribution of the U.S. Serology Standard for Anti-SARS-CoV-2 Antibody Detection
36223673	10.1016/j.epidem.2022.100642	Epidemics	1	NA-QNA	Excluded: did not assess seroprevalence									Insight into Delta variant dominated second wave of COVID-19 in Nepal
36224590	10.1186/s12916-022-02570-3	BMC Med	1	NA-QNA	Excluded: did not assess seroprevalence									Sustained seropositivity up to 20.5 months after COVID-19
36239934	10.1001/jamanetworkopen.2022.36670	JAMA Netw Open	1	NA-QNA	Excluded: did not assess seroprevalence									Estimated Protection of Prior SARS-CoV-2 Infection Against Reinfection With the Omicron Variant Among Messenger RNA-Vaccinated and Nonvaccinated Individuals in Quebec, Canada
36251533	10.1002/jmv.28221	J Med Virol	1	NA-QNA	Excluded: did not assess seroprevalence									Comparison of nucleocapsid and spike antibody ELISAs for determining SARS-CoV-2 seropositivity in Kenyan women and infants
36253377	10.1038/s41467-022-33792-x	Nat Commun	1	NA-QNA	Excluded: did not assess seroprevalence									SARS-COV-2 antibody responses to AZD1222 vaccination in West Africa
36255283	10.23736/S2724-5985.22.03134-5	Minerva Gastroenterol (Torino)	0	NA-QNA	Excluded: did not assess seroprevalence									Serological response after anti-SARS-CoV-2 BNT162b2 vaccine in IBD patients on biological therapy: a monocentric case-control study
36264578	10.1001/jamanetworkopen.2022.37522	JAMA Netw Open	1	NA-QNA	Excluded: did not assess seroprevalence									Longitudinal Household Assessment of Respiratory Illness in Children and Parents During the COVID-19 Pandemic
36268708	10.1111/trf.17168	Transfusion	0	NA-QNA	Excluded: did not assess seroprevalence									Absence of pathogenic viruses in COVID-19 convalescent plasma
36282964	10.1515/cclm-2022-0948	Clin Chem Lab Med	1	NA-QNA	Excluded: did not assess seroprevalence									Seroprevalence of SARS-CoV-2 antibodies in Italy in newborn dried blood spots
36283895	10.1016/j.vaccine.2022.10.020	Vaccine	1	NA-QNA	Excluded: did not assess seroprevalence									The decline in immunity and circulation of pertussis among Chinese population during the COVID-19 pandemic: A cross-sectional sero-epidemiological study
36289305	10.1038/s41598-022-22146-8	Sci Rep	1	NA-QNA	Excluded: did not assess seroprevalence									Comparable diagnostic accuracy of SARS-CoV-2 Spike RBD and N-specific IgG tests to determine pre-vaccination nation-wide baseline seroprevalence in Mexico
36308665	10.1007/s10900-022-01143-y	J Community Health	1	NA-QNA	Excluded: did not assess seroprevalence									Waco COVID Survey: A Community-Based SARS-CoV-2 Serological Surveillance Study in Central Texas
36308993	10.1016/j.epidem.2022.100645	Epidemics	1	NA-QNA	Excluded: did not assess seroprevalence									Timeliness of reporting of SARS-CoV-2 seroprevalence results and their utility for infectious disease surveillance
36323338	10.1515/cclm-2022-0875	Clin Chem Lab Med	1	NA-QNA	Excluded: did not assess seroprevalence									Preanalytical stability of SARS-CoV-2 anti-nucleocapsid antibodies
36333837	10.1002/jmv.28284	J Med Virol	1	NA-QNA	Excluded: did not assess seroprevalence									Cumulative incidence of SARS-CoV-2 infection in the general population of the Valencian Community (Spain) after the surge of the Omicron BA.1 variant
36336378	10.1016/j.eimce.2020.12.007	Enferm Infecc Microbiol Clin (Engl Ed)	0	NA-QNA	Excluded: did not assess seroprevalence									Evaluation of five immunoassays and one lateral flow immunochromatography for anti-SARS-CoV-2 antibodies detection
36341358	10.3389/fimmu.2022.1042406	Front Immunol	1	NA-QNA	Excluded: did not assess seroprevalence									Pre-existing humoral immunity to low pathogenic human coronaviruses exhibits limited cross-reactive antibodies response against SARS-CoV-2 in children
36342295	10.1128/jvi.01133-22	J Virol	1	NA-QNA	Excluded: did not assess seroprevalence									Analysis of the Prevalence of Binding and Neutralizing Antibodies against 39 Human Adenovirus Types in Student Cohorts Reveals Low-Prevalence Types and a Decline in Binding Antibody Levels during the SARS-CoV-2 Pandemic
36353624	10.3389/fimmu.2022.1028246	Front Immunol	1	NA-QNA	Excluded: did not assess seroprevalence									Short-term safety and immunogenicity of inactivated and peptide-based SARS-CoV-2 vaccines in patients with endocrine-related cancer
36369641	10.1002/jmv.28300	J Med Virol	1	NA-QNA	Excluded: did not assess seroprevalence									Influencing factors of anti-SARS-CoV-2-spike-IgG antibody titers in healthcare workers: A cross-section study
36378000	10.7754/Clin.Lab.2022.220316	Clin Lab	0	NA-QNA	Excluded: did not assess seroprevalence									Seroprevalence of IgM and IgG Against SARS-CoV-2 after Two Doses of Pfizer-BioNTech COVID-19 Vaccine in Women with Breast Cancer
36394900	10.1002/14651858.CD013652.pub2	Cochrane Database Syst Rev	1	NA-QNA	Excluded: did not assess seroprevalence									Antibody tests for identification of current and past infection with SARS-CoV-2
36420275	10.3389/fimmu.2022.1030238	Front Immunol	1	NA-QNA	Excluded: did not assess seroprevalence									Post-vaccination SARS-CoV-2 seroprevalence in children aged 3-11 years and the positivity in unvaccinated children: A retrospective, single-center study
36435936	10.1038/s41597-022-01830-4	Sci Data	1	NA-QNA	Excluded: did not assess seroprevalence									COVID-19 SeroHub, an online repository of SARS-CoV-2 seroprevalence studies in the United States
36439154	10.3389/fimmu.2022.968317	Front Immunol	1	NA-QNA	Excluded: did not assess seroprevalence									Development and evaluation of low-volume tests to detect and characterize antibodies to SARS-CoV-2
36481109	10.1016/j.vaccine.2022.11.019	Vaccine	1	NA-QNA	Excluded: did not assess seroprevalence									Assessing the long-stand antibody response induced by COVID-19 vaccines: A study in an educational cohort in San Luis, Argentina
36481488	10.1016/j.ijid.2022.11.044	Int J Infect Dis	1	NA-QNA	Excluded: did not assess seroprevalence									Age-related seroprevalence trajectories of seasonal coronaviruses in children including neonates in Guangzhou, China
36484163	10.1111/bjh.18602	Br J Haematol	1	NA-QNA	Excluded: did not assess seroprevalence									Immune correlates of protection by vaccine against SARS-CoV-2 in patients with chronic lymphocytic leukaemia
36513210	10.1016/j.jtbi.2022.111375	J Theor Biol	0	NA-QNA	Excluded: did not assess seroprevalence									Prevalence estimation and optimal classification methods to account for time dependence in antibody levels
36521506	10.1016/S1473-3099(22)00732-0	Lancet Infect Dis	1	NA-QNA	Excluded: did not assess seroprevalence									Effectiveness of BNT162b2 and CoronaVac COVID-19 vaccination against asymptomatic and symptomatic infection of SARS-CoV-2 omicron BA.2 in Hong Kong: a prospective cohort study
36529768	10.1186/s12916-022-02639-z	BMC Med	1	NA-QNA	Excluded: did not assess seroprevalence									Mapping age- and sex-specific HIV prevalence in adults in sub-Saharan Africa, 2000-2018
36530663	10.3389/fpubh.2022.1054617	Front Public Health	1	NA-QNA	Excluded: did not assess seroprevalence									Seroepidemiology of pertussis in the east of China: Estimates of incidence of infection in adolescents and adults pre- and post-COVID-19
36546864	10.1128/spectrum.04174-22	Microbiol Spectr	1	NA-QNA	Excluded: did not assess seroprevalence									A Cross-Sectional Study of SARS-CoV-2 Antibodies and Risk Factors for Seropositivity in Staff in Day Care Facilities and Preschools in Denmark
36554578	10.3390/ijerph192416696	Int J Environ Res Public Health	0	NA-QNA	Excluded: did not assess seroprevalence									Associations between Depression and Self-Reported COVID-19 Symptoms among Adults: Results from Two Population-Based Seroprevalence Studies in Switzerland
36554876	10.3390/ijerph192416996	Int J Environ Res Public Health	0	NA-QNA	Excluded: did not assess seroprevalence									Higher Infection Risk among Health Care Workers and Lower Risk among Smokers Persistent across SARS-CoV-2 Waves-Longitudinal Results from the Population-Based TiKoCo Seroprevalence Study
36596443	10.1016/j.jim.2022.113420	J Immunol Methods	0	NA-QNA	Excluded: did not assess seroprevalence									Dried blood spots are a valid alternative to venipuncture for COVID-19 antibody testing
36620297	10.3389/fpubh.2022.1067342	Front Public Health	1	NA-QNA	Excluded: did not assess seroprevalence									Safety and immunogenicity of inactivated COVID-19 vaccine in patients with metabolic syndrome: A cross-sectional observational study
36726761	10.1093/procel/pwac013	Protein Cell	1	NA-QNA	Excluded: did not assess seroprevalence									Serosurvey for SARS-CoV-2 among blood donors in Wuhan, China from September to December 2019
36891000	10.15167/2421-4248/jpmh2022.63.4.2742	J Prev Med Hyg	0	NA-QNA	Excluded: did not assess seroprevalence									Role of the 1(st) booster dose of COVID-19 vaccine in the protection against the infection: A fundamental public health tool
35278364	10.1016/j.amjms.2022.01.025	Am J Med Sci	0	NA-QNA	Excluded: risk factors or subgroups			77	96		50			Self-administered, remote assessment of SARS-CoV-2 seroprevalence in health care workers
35720400	10.3389/fimmu.2022.912571	Front Immunol	1	NA-QNA	Excluded: risk factors or subgroups						61.4			Increased Seroprevalence and Improved Antibody Responses Following Third Primary SARS-CoV-2 Immunisation: An Update From the COV-AD Study
35696396	10.1371/journal.pone.0269885	PLoS One	1	NA-QNA	Excluded: risk factors or subgroups			100	100		91.2			Seroprevalence of immunoglobulin G antibodies against SARS-CoV-2 in Cyprus
33148365	10.1017/dmp.2020.438	Disaster Med Public Health Prep	0	NA-QNA	Excluded: risk factors or subgroups									Association of PPE Availability, Training, and Practices with COVID-19 Sero-Prevalence in Nurses and Paramedics in Tertiary Care Hospitals of Peshawar, Pakistan
34057311	10.1002/acr.24716	Arthritis Care Res (Hoboken)	1	NA-QNA	Excluded: risk factors or subgroups									Isolation, Behavioral Changes, and Low Seroprevalence of SARS-CoV-2 Antibodies in Patients With Systemic Lupus Erythematosus or Rheumatoid Arthritis
34341142	10.1136/jnnp-2021-326904	J Neurol Neurosurg Psychiatry	1	NA-QNA	Excluded: risk factors or subgroups									Anti-CD20 therapies decrease humoral immune response to SARS-CoV-2 in patients with multiple sclerosis or neuromyelitis optica spectrum disorders
34509185	10.1016/S1473-3099(21)00479-5	Lancet Infect Dis	1	NA-QNA	Excluded: risk factors or subgroups									Dynamic IgG seropositivity after rollout of CoronaVac and BNT162b2 COVID-19 vaccines in Chile: a sentinel surveillance study
34774895	10.1016/j.ajic.2021.11.001	Am J Infect Control	1	NA-QNA	Excluded: risk factors or subgroups									Risk factors for SARS-CoV-2 infection among health care workers
34864193	10.1016/j.ijid.2021.11.043	Int J Infect Dis	1	NA-QNA	Excluded: risk factors or subgroups									Contrasting SARS-CoV-2 epidemics in Singapore: cohort studies in migrant workers and the general population
34880045	10.1136/oemed-2021-107924	Occup Environ Med	1	NA-QNA	Excluded: risk factors or subgroups									Occupational risk of SARS-CoV-2 infection and reinfection during the second pandemic surge: a cohort study
34920109	10.1016/j.eprac.2021.12.009	Endocr Pract	1	NA-QNA	Excluded: risk factors or subgroups									SARS-CoV-2 Seroprevalence in Individuals With Type 1 and Type 2 Diabetes Compared With Controls
35044502	10.1007/s10067-022-06067-5	Clin Rheumatol	0	NA-QNA	Excluded: risk factors or subgroups									Asymptomatic SARS-CoV-2 seropositivity: patients with childhood-onset rheumatic diseases versus healthy children
35050360	10.1001/jamanetworkopen.2021.44258	JAMA Netw Open	1	NA-QNA	Excluded: risk factors or subgroups									Seroprevalence of Antibodies Specific to Receptor Binding Domain of SARS-CoV-2 and Vaccination Coverage Among Adults in Los Angeles County, April 2021: The LA Pandemic Surveillance Cohort Study
35137014	10.1093/cid/ciac105	Clin Infect Dis	1	NA-QNA	Excluded: risk factors or subgroups									Social Vulnerability and Rurality Associated With Higher Severe Acute Respiratory Syndrome Coronavirus 2 (SARS-CoV-2) Infection-Induced Seroprevalence: A Nationwide Blood Donor Study-United States, July 2020-June 2021
35152854	10.1080/20477724.2022.2038052	Pathog Glob Health	0	NA-QNA	Excluded: risk factors or subgroups									Genomic and serological assessment of asymptomatic severe acute respiratory syndrome coronavirus 2 (SARS-CoV-2) infections in child labor
35189537	10.1016/j.ejca.2022.01.005	Eur J Cancer	1	NA-QNA	Excluded: risk factors or subgroups									Parallel evolution and differences in seroprevalence of SARS-CoV-2 antibody between patients with cancer and health care workers in a tertiary cancer centre during the first and second wave of COVID-19 pandemic: canSEROcov-II cross-sectional study
35254016	10.7754/Clin.Lab.2021.210632	Clin Lab	0	NA-QNA	Excluded: risk factors or subgroups									Seroprevalence of IgM and IgG in Serum of COVID-19 Diabetic Patients After Recovery
35301385	10.1038/s41598-022-08566-6	Sci Rep	1	NA-QNA	Excluded: risk factors or subgroups									Post-lockdown changes of age-specific susceptibility and its correlation with adherence to social distancing measures
35303939	10.1186/s13756-022-01092-0	Antimicrob Resist Infect Control	1	NA-QNA	Excluded: risk factors or subgroups									Occupational and community risk of SARS-CoV-2 infection among employees of a long-term care facility: an observational study
35393481	10.1038/s41598-022-09897-0	Sci Rep	1	NA-QNA	Excluded: risk factors or subgroups									Seroprevalence of SARS-CoV-2 spike IgG antibodies after the second BNT162b2 mRNA vaccine in Japanese kidney transplant recipients
35401521	10.3389/fimmu.2022.836449	Front Immunol	1	NA-QNA	Excluded: risk factors or subgroups									Age-Associated Seroprevalence of Coronavirus Antibodies: Population-Based Serosurveys in 2013 and 2020, British Columbia, Canada
35442611	10.25318/82-003-x202200400003-eng	Health Rep	1	NA-QNA	Excluded: risk factors or subgroups									COVID-19 infection in the Canadian household population
35461719	10.1016/j.annemergmed.2022.03.009	Ann Emerg Med	1	NA-QNA	Excluded: risk factors or subgroups									A Prospective Observational Cohort Comparison of SARS-CoV-2 Seroprevalence Between Paramedics and Matched Blood Donors in Canada During the COVID-19 Pandemic
35505583	10.12659/MSM.934926	Med Sci Monit	0	NA-QNA	Excluded: risk factors or subgroups									Comparison of the Prevalence of Antibodies to SARS-CoV-2 in 9954 Recruits in the Korean Army Training Center with the General Korean Population of Equivalent Age Between September and November, 2020
35545737	10.1007/s11686-022-00559-9	Acta Parasitol	0	NA-QNA	Excluded: risk factors or subgroups									Exploring the Association Between Latent Toxoplasma gondii Infection and COVID-19 in Hospitalized Patients: First Registry-Based Study
35684974	10.1093/cid/ciac469	Clin Infect Dis	1	NA-QNA	Excluded: risk factors or subgroups									Association of Trends in Severe Acute Respiratory Syndrome Coronavirus 2 (SARS-CoV-2) Seroprevalence and State-Issued Nonpharmaceutical Interventions: United States, 1 August 2020 to 30 March 2021
35697828	10.1038/s41598-022-13450-4	Sci Rep	1	NA-QNA	Excluded: risk factors or subgroups									Predictive factors for the presence and long-term persistence of SARS-CoV-2 antibodies in healthcare and university workers
35703309	10.1097/INF.0000000000003593	Pediatr Infect Dis J	1	NA-QNA	Excluded: risk factors or subgroups									Active Surveillance With Seroprevalence-based Infection Rates Indicates Racial Disparities With Pediatric SARS-CoV-2 Requiring Hospitalization in Mississippi, March 2020-February 2021
35723271	10.1093/cid/ciac493	Clin Infect Dis	1	NA-QNA	Excluded: risk factors or subgroups									Presence of Severe Acute Respiratory Syndrome Coronavirus 2 (SARS-CoV-2) Antibodies Among Vietnamese Healthcare Workers by Dosing Interval for ChAdOx1 nCoV-19 Vaccine
35749426	10.1371/journal.pone.0270334	PLoS One	1	NA-QNA	Excluded: risk factors or subgroups									Serology suggests adequate safety measures to protect healthcare workers from COVID-19 in Shiga Prefecture, Japan
35774562	10.3389/fpubh.2022.854343	Front Public Health	1	NA-QNA	Excluded: risk factors or subgroups									COVID-19 Preventive Measures in Northern California Jails: Perceived Deficiencies, Barriers, and Unintended Harms
35934226	10.1016/j.tracli.2022.08.002	Transfus Clin Biol	0	NA-QNA	Excluded: risk factors or subgroups									Impact of vaccination on SARS-CoV-2 seroprevalence rate in French blood donors: An assessment as of July 2021
35939382	10.1097/TP.0000000000004260	Transplantation	1	NA-QNA	Excluded: risk factors or subgroups									Immunogenicity After a Heterologous BNT262b2 Versus Homologous Booster in Kidney Transplant Recipients Receiving 2 Doses of CoronaVac Vaccine: A Prospective Cohort Study
36006635	10.1001/jamaophthalmol.2022.3234	JAMA Ophthalmol	1	NA-QNA	Excluded: risk factors or subgroups									Association of COVID-19 Infection With Wearing Glasses in a High-Prevalence Area in Denmark and Sweden
36058413	10.1016/j.jinf.2022.08.030	J Infect	1	NA-QNA	Excluded: risk factors or subgroups									A prospective study of risk factors associated with seroprevalence of SARS-CoV-2 antibodies in healthcare workers at a large UK teaching hospital
36068377	10.1002/jmv.28130	J Med Virol	1	NA-QNA	Excluded: risk factors or subgroups									A potential association between obesity and reduced effectiveness of COVID-19 vaccine-induced neutralizing humoral immunity
36084773	10.1016/j.scitotenv.2022.158567	Sci Total Environ	1	NA-QNA	Excluded: risk factors or subgroups									Quantifying the relationship between sub-population wastewater samples and community-wide SARS-CoV-2 seroprevalence
36111557	10.2807/1560-7917.ES.2022.27.37.2101028	Euro Surveill	1	NA-QNA	Excluded: risk factors or subgroups									Seroconversion rate and socio-economic and ethnic risk factors for SARS-CoV-2 infection in children in a population-based cohort, Germany, June 2020 to February 2021
36152671	10.1016/S1473-3099(22)00578-3	Lancet Infect Dis	1	NA-QNA	Excluded: risk factors or subgroups									Protection against omicron (B.1.1.529) BA.2 reinfection conferred by primary omicron BA.1 or pre-omicron SARS-CoV-2 infection among health-care workers with and without mRNA vaccination: a test-negative case-control study
36249186	10.3389/fpubh.2022.966490	Front Public Health	1	NA-QNA	Excluded: risk factors or subgroups									Blocked by Gender: Disparities in COVID19 infection detection in Tamil Nadu, India
36438247	10.3389/fpubh.2022.1021871	Front Public Health	1	NA-QNA	Excluded: risk factors or subgroups									Importance of occupation for SARS-CoV-2 seroprevalence and COVID-19 vaccination among correctional workers in Quebec, Canada: A cross-sectional study
36261192		Ann Clin Lab Sci	0	NA-QNA	Excluded: no full text						2			Surveillance of SARS-CoV-2 Antibodies in Early 2020 among Rhode Island Pregnancies
36628641	10.19191/EP22.5-6.A461.088	Epidemiol Prev	0	NA-QNA	Excluded: no full text						2.6			Retrospective analysis of seroprevalence in a cohort of university students of Rome (Italy) between September 2020 and July 2021
33811156	10.1136/bmjmilitary-2021-001828	BMJ Mil Health	0	NA-QNA	Excluded: no full text						3.3000000000000003			Seroprevalence of anti-SARS-CoV-2 IgG among adolescents at military fitness-for-duty evaluation
35320701	10.3201/eid2805.220278	Emerg Infect Dis	1	2021-Q2	Sensitivity analysis: research letter	corrected	Bayesian			did not report	26			SARS-CoV-2 Seroprevalence after Third Wave of Infections, South Africa
35482574	10.15585/mmwr.mm7117e3	MMWR Morb Mortal Wkly Rep	1	2021-Q3	Sensitivity analysis: research letter	uncorrected	uncorrected			did not report	33.5			Seroprevalence of Infection-Induced SARS-CoV-2 Antibodies - United States, September 2021-February 2022
35622423	10.1097/INF.0000000000003583	Pediatr Infect Dis J	1	2022-Q1	Sensitivity analysis: research letter	uncorrected	uncorrected			did not report	56.99999999999999			SARS-CoV-2 Seroprevalence Among School-Age Children in Milan: How Has It Changed With the Fourth Pandemic Wave?
35696249	10.1001/jama.2022.9745	JAMA	1	2020-Q3	Sensitivity analysis: research letter	uncorrected	uncorrected			did not report	83.3			Updated US Infection- and Vaccine-Induced SARS-CoV-2 Seroprevalence Estimates Based on Blood Donations, July 2020-December 2021
35076366	10.3201/eid2802.211640	Emerg Infect Dis	1	2020-Q3	Sensitivity analysis: research letter	corrected	Rogan-Gladen	89	100	reported	72.6	-7.99	[-10,-5)	Seroprevalence of SARS-Cov-2 Antibodies in Adults, Arkhangelsk, Russia
35147060	10.1080/23744235.2022.2036811	Infect Dis (Lond)	1	2021-Q3	Sensitivity analysis: research letter	uncorrected	uncorrected	100	99.8	reported	41	0.12	[-1,1)	High SARS-CoV-2 seroprevalence in blood donors from Romania after the third COVID-19 pandemic wave
35182761	10.1016/j.cmi.2022.02.019	Clin Microbiol Infect	1	2021-Q1	Sensitivity analysis: research letter	uncorrected	uncorrected			did not report	51.800000000000004			High SARS-CoV-2 seroprevalence among health care workers in Bamako referral hospitals: a prospective multisite cross-sectional study (ANRS COV11)
35598097	10.5694/mja2.51542	Med J Aust	1	2020-Q4	Sensitivity analysis: research letter	corrected	Bayesian			did not report	0.2			The seroprevalence of SARS-CoV-2-specific antibodies in children, Australia, November 2020 - March 2021
35659551	10.1016/j.jinf.2022.05.032	J Infect	1	2021-Q1	Sensitivity analysis: research letter	uncorrected	uncorrected			did not report	18.4			SARS-CoV-2 seroprevalence in the adult detainees of the Paris area in 2021: A multicenter cross-sectional study
35662666	10.1016/j.jinf.2022.05.036	J Infect	1	2020-Q2	Sensitivity analysis: research letter	uncorrected	uncorrected			did not report	13.4			High SARS-CoV-2 seroprevalence in HIV patients originating from sub-Saharan Africa in the Ile-de-France area: Seroprevalence of SARS-CoV-2 in HIV patients
35777604	10.1016/j.cmi.2022.06.020	Clin Microbiol Infect	1	2021-Q1	Sensitivity analysis: research letter	uncorrected	uncorrected			did not report	52.6			Cumulative seroprevalence among healthcare workers after the first wave of the COVID-19 pandemic in El Salvador, Central America
35880656	10.1080/22221751.2022.2106899	Emerg Microbes Infect	1	2021-Q4	Sensitivity analysis: research letter	uncorrected	uncorrected			did not report	52.2			SARS-CoV-2 IgG seropositivity after the severe Omicron wave of COVID-19 in Hong Kong
36543312	10.1016/j.jinf.2022.12.012	J Infect	1	2022-Q1	Sensitivity analysis: research letter	uncorrected	uncorrected			did not report	48.5			Following the Omicron wave, the majority of children in England have evidence of previous COVID infection
36700368	10.3238/arztebl.m2022.0345	Dtsch Arztebl Int	0	2022-Q3	Sensitivity analysis: research letter	uncorrected	uncorrected			did not report	69.6			High Seroprevalence of SARS-CoV-2 in Preschool Children in July 2022
34757895	10.3201/eid2801.210917	Emerg Infect Dis	1	2020-Q4	Sensitivity analysis: research letter	corrected	Bayesian	94.4	100	reported	0.4	-0.02	[-1,1)	Low Seroprevalence among Undetected COVID-19 Cases, Faroe Islands, November 2020
34609601	10.1007/s00415-021-10818-w	J Neurol	1	2020-Q2	Sensitivity analysis: research letter	corrected	Bayesian	99.5	99.8	reported	1.58	0.19	[-1,1)	SARS-CoV-2 antibody seroprevalence in a large neuroimmunological patient cohort
34728267	10.1016/j.jinf.2021.10.021	J Infect	1	2021-Q2	Sensitivity analysis: research letter	uncorrected	uncorrected			did not report	0.54			Prevalence of SARS-CoV-2 antibodies after one-year follow up among workers in a research institute in Japan
34287110	10.1017/ice.2021.334	Infect Control Hosp Epidemiol	1	2020-Q1	Sensitivity analysis: research letter	uncorrected	uncorrected			did not report	2.3			Severe acute respiratory coronavirus virus 2 (SARS-CoV-2) seroprevalence among laboratory staff: Safe handling of coronavirus disease 2019 (COVID-19) samples
34546586	10.1002/jmv.27353	J Med Virol	1	2020-Q2	Sensitivity analysis: research letter	uncorrected	uncorrected			did not report	1.3			SARS-CoV-2 and blood donations in Portugal, June-July 2020
34781806	10.1080/23744235.2021.1995039	Infect Dis (Lond)	1	2020-Q3	Sensitivity analysis: research letter	uncorrected	uncorrected			did not report	6.1			Prospective study on COVID-19 seroprevalence and behavioural patterns in military personnel from the Southern Brazil
34861351	10.1016/j.jinf.2021.11.019	J Infect	1	2020-Q3	Sensitivity analysis: research letter	uncorrected	uncorrected	83.9	100	reported	46.1	-7.42	[-10,-5)	Large increases in SARS-CoV-2 seropositivity in children in England: Effects of the delta wave and vaccination
34979220	10.1016/j.jinf.2021.12.041	J Infect	1	2019-Q4	Sensitivity analysis: research letter	uncorrected	uncorrected			did not report	0			SARS-CoV-2 serological cross-reactivity testing in Brazilian blood donors, October-December, 2019
36396175	10.1136/sextrans-2021-055306	Sex Transm Infect	1	2020-Q2	Sensitivity analysis: research letter	uncorrected	uncorrected			did not report	10.6			SARS-CoV-2 antibody seroprevalence in a London HIV clinic cohort
